# Supplementary material for: Interpretation of EBV infection in pan-cancer genome considering viral life cycle: LiEB (Life cycle of Epstein-Barr virus)
Source: Sci Rep. 2019 Mar 5;9:3465. doi: 10.1038/s41598-019-39706-0 (PMC6401378; doi:10.1038/s41598-019-39706-0)
Supplement: Supplementary file 2 — Dataset 1 [file 41598_2019_39706_MOESM2_ESM.xlsx]

## Sheet: Supp_Dataset
STUDY	PROJECT_CODE	ANALYSIS_ID	COMPRESSED_FASTQ_FILE	EXTRACTED_FILE_ID	md5_checksum
Bladder Urothelial Cancer - TGCA, US	BLCA-US	07dd2392-8d59-45f5-bae1-290184c85421	UNCID_2193552.e7925508-8b2f-4c39-bd7a-033e78b1f875.120409_UNC14-SN744_0226_AC0M8NACXX_5_CAGATC.tar.gz	120409_UNC14-SN744_0226_AC0M8NACXX_CAGATC_L005	f37b469109f642ef17e3368b252534d1
Bladder Urothelial Cancer - TGCA, US	BLCA-US	0e53a110-3039-4099-861a-0ed98a92835b	UNCID_2188212.5968C8D3-5F1A-4EB8-8D9B-8BD3FD3FD9F1.120717_UNC14-SN744_0245_AC0WYWACXX_1_GATCAG.tar.gz	120717_UNC14-SN744_0245_AC0WYWACXX_GATCAG_L001	14598a041bb820d2d25a7affb118a5e3
Bladder Urothelial Cancer - TGCA, US	BLCA-US	10ba899c-0ca5-49bd-b14f-366e2126f953	UNCID_2196634.d6d7412b-5ec2-413e-a85d-7f765c67afa3.120207_UNC10-SN254_0325_AC0C6MACXX_6_TGACCA.tar.gz	120207_UNC10-SN254_0325_AC0C6MACXX_TGACCA_L006	49912aabd847233d2627aac435f5fadd
Bladder Urothelial Cancer - TGCA, US	BLCA-US	11ad1d34-dee3-42f9-9b7d-13ba47c1d205	UNCID_2194565.575f9b1e-4952-488a-bbdd-ac98c1f68382.120409_UNC14-SN744_0226_AC0M8NACXX_5_ACAGTG.tar.gz	120409_UNC14-SN744_0226_AC0M8NACXX_ACAGTG_L005	9c1d88baf600599ab1312675402ea7dc
Bladder Urothelial Cancer - TGCA, US	BLCA-US	122ec841-45fc-4a68-b69c-b9b91ddef8ae	UNCID_2198589.b9f76fc8-ca33-46c5-89a0-ae16d42f987f.120118_UNC12-SN629_0180_BC0BWMACXX_4_CGATGT.tar.gz	120118_UNC12-SN629_0180_BC0BWMACXX_CGATGT_L004	64025512063de563345c069165f96d56
Bladder Urothelial Cancer - TGCA, US	BLCA-US	2772db65-145c-491d-b49f-fe37bbc2d90a	UNCID_2198596.381b51af-d1f7-41db-a69e-49d681b3ef39.120118_UNC12-SN629_0180_BC0BWMACXX_1_TTAGGC.tar.gz	120118_UNC12-SN629_0180_BC0BWMACXX_TTAGGC_L001	99b6cb96b2bb2113e01f9ecb36dffb56
Bladder Urothelial Cancer - TGCA, US	BLCA-US	342ff523-e6ec-439a-bada-f8ae45907aa5	UNCID_2196770.b8ecfb28-27d0-4ad4-b73c-cc21be41af31.120207_UNC9-SN296_0271_BC0CB8ACXX_2_GCCAAT.tar.gz	120207_UNC9-SN296_0271_BC0CB8ACXX_GCCAAT_L002	a8862362e924e0534818cd2bd1ac8e9b
Bladder Urothelial Cancer - TGCA, US	BLCA-US	3efe62ae-179f-4e33-953f-45fd104a1caf	UNCID_2198593.5e7e3e20-cbfa-476d-bb92-fa3a58207a9b.120118_UNC12-SN629_0180_BC0BWMACXX_1_ACAGTG.tar.gz	120118_UNC12-SN629_0180_BC0BWMACXX_ACAGTG_L001	27ee27997a0e04ef412dce577b667ddf
Bladder Urothelial Cancer - TGCA, US	BLCA-US	5c2ab9dd-c1ed-4d57-b68d-56a7b52b80e0	UNCID_2191759.f154cc00-e118-4d4c-b9d2-2f1f71e0a964.120508_UNC15-SN850_0202_AC0UKHACXX_3_CTTGTA.tar.gz	120508_UNC15-SN850_0202_AC0UKHACXX_CTTGTA_L003	0c7e19aeca17498b8de4b4de05c78cf6
Bladder Urothelial Cancer - TGCA, US	BLCA-US	5ca1a1e9-e308-4d90-ad82-a9adce2c1dde	UNCID_2198509.312ea080-3831-453d-aa8c-e466192c8309.120118_UNC12-SN629_0180_BC0BWMACXX_6_CAGATC.tar.gz	120118_UNC12-SN629_0180_BC0BWMACXX_CAGATC_L006	69ea6c22be9e9153aa22a0e2d4e48b68
Bladder Urothelial Cancer - TGCA, US	BLCA-US	65e2deab-5ba3-4d8c-83a9-69b29e0e8e40	UNCID_2198597.80cdd385-2a6a-4d59-81c7-f36786637323.120110_UNC13-SN749_0141_AD0J7WACXX_6_TGACCA.tar.gz	120110_UNC13-SN749_0141_AD0J7WACXX_TGACCA_L006	07cf94779397634f79c232e0b957acfc
Bladder Urothelial Cancer - TGCA, US	BLCA-US	6f777846-9da3-4986-8e69-91874dd719ab	UNCID_2198020.1b08c8c9-5739-409d-9cbc-3b06ad1f60e6.120124_UNC16-SN851_0123_AC0FDJACXX_7_GCCAAT.tar.gz	120124_UNC16-SN851_0123_AC0FDJACXX_GCCAAT_L007	d3413f370d8eab683dbcefcde23aaeb2
Bladder Urothelial Cancer - TGCA, US	BLCA-US	8f915894-a329-48fc-a64b-695e462a3793	UNCID_2209847.c0ccb685-0789-4559-9189-05b841173aff.110426_UNC12-SN629_0077_AB08WNABXX_7_TAGCTT.tar.gz	110426_UNC12-SN629_0077_AB08WNABXX.7	b58b633a3f707a7cd69ca65aec0eef39
Bladder Urothelial Cancer - TGCA, US	BLCA-US	aa3607ba-1e1e-4099-8197-da680e69925f	UNCID_2188219.B290727B-23ED-4E73-9071-CF2C06671430.120717_UNC14-SN744_0245_AC0WYWACXX_1_TTAGGC.tar.gz	120717_UNC14-SN744_0245_AC0WYWACXX_TTAGGC_L001	103958d19fcb3df070779ce8c16ab24d
Bladder Urothelial Cancer - TGCA, US	BLCA-US	b5700204-e49b-4c3d-8318-a4b694480fee	UNCID_2196758.2c681223-21a5-4c58-acbb-2d51516bff12.120207_UNC9-SN296_0271_BC0CB8ACXX_3_ATCACG.tar.gz	120207_UNC9-SN296_0271_BC0CB8ACXX_ATCACG_L003	86fde1c85088dc10ab7b7f4d6dd8e201
Bladder Urothelial Cancer - TGCA, US	BLCA-US	b6c3105f-77c6-4894-8743-9f76ea72d9ff	UNCID_2198591.3c499f07-67e2-4032-a0b5-b9edd90035f7.120110_UNC13-SN749_0141_AD0J7WACXX_8_GATCAG.tar.gz	120110_UNC13-SN749_0141_AD0J7WACXX_GATCAG_L008	8271e1a7ce8c62801307627cd42a7159
Bladder Urothelial Cancer - TGCA, US	BLCA-US	ba7d499b-049b-4ba2-be02-e513f81d453e	UNCID_2193635.429f0e9d-c160-4b36-a31b-dab1097c6129.120409_UNC14-SN744_0226_AC0M8NACXX_2_TGACCA.tar.gz	120409_UNC14-SN744_0226_AC0M8NACXX_TGACCA_L002	e95b0f78b16139eb3538c6023a8b2e20
Bladder Urothelial Cancer - TGCA, US	BLCA-US	be7e0d7d-142e-4bf4-97b3-c9cc7c763687	UNCID_2198601.94447759-c20c-49f5-b51f-cbfdea41f2e8.120118_UNC12-SN629_0180_BC0BWMACXX_2_ACAGTG.tar.gz	120118_UNC12-SN629_0180_BC0BWMACXX_ACAGTG_L002	54198ea6a20ac05ce2e3855d49138ab8
Bladder Urothelial Cancer - TGCA, US	BLCA-US	ce2b27ab-3ea1-4e32-b3e5-f64d4666baf1	UNCID_2198638.ca10d08d-3cc5-4171-9a70-66fdff3c0c3d.120110_UNC13-SN749_0141_AD0J7WACXX_3_TAGCTT.tar.gz	120110_UNC13-SN749_0141_AD0J7WACXX_TAGCTT_L003	b7cd9318217aa0343c3bcefda6792ab4
Bladder Urothelial Cancer - TGCA, US	BLCA-US	d2673f0a-c3cc-48c8-b083-faae43b7bee1	UNCID_2198635.febead73-3b12-44e6-8bab-a7cfa7bf1129.120110_UNC13-SN749_0141_AD0J7WACXX_3_ACTTGA.tar.gz	120110_UNC13-SN749_0141_AD0J7WACXX_ACTTGA_L003	f20ffb5bdbb65363402346845bc68b6b
Bladder Urothelial Cancer - TGCA, US	BLCA-US	d35e1f73-b215-4a57-aa2e-463124cd5d61	UNCID_2198569.b5036d12-d9cc-46a4-b60a-49740310380c.120118_UNC12-SN629_0180_BC0BWMACXX_5_GATCAG.tar.gz	120118_UNC12-SN629_0180_BC0BWMACXX_GATCAG_L005	5b08a5d9f568b50378fefbe63ee2399c
Bladder Urothelial Cancer - TGCA, US	BLCA-US	dc9ca6fa-4560-4d5b-887f-665c4fff81aa	UNCID_2198590.5b0896f2-8fd9-42ee-b56d-b140f8d8657e.120118_UNC12-SN629_0180_BC0BWMACXX_2_TAGCTT.tar.gz	120118_UNC12-SN629_0180_BC0BWMACXX_TAGCTT_L002	eb6fb44d9103bc4d56329a472023f763
Bladder Urothelial Cancer - TGCA, US	BLCA-US	f4288632-a94f-4777-a5d6-1a76b12abcc5	UNCID_2198630.22e154de-0e3b-443b-8420-48d68d6c1ce4.120110_UNC13-SN749_0141_AD0J7WACXX_4_GCCAAT.tar.gz	120110_UNC13-SN749_0141_AD0J7WACXX_GCCAAT_L004	1cf388488ff2b049f514c91081740079
Breast Cancer - TCGA, US	BRCA-US	01ece777-02ae-4657-b295-1943959f5e1e	UNCID_2211658.e8ef8b75-7c0c-4a42-9a10-3789b6afa5d2.110308_UNC9-SN296_0158_BB042UABXX_1.tar.gz	110308_UNC9-SN296_0158_BB042UABXX.1	70bad1bfbaf6683d1d37d0a7ac500b98
Breast Cancer - TCGA, US	BRCA-US	06e17625-2cf7-4ba5-b47d-5fb1091a3c61	UNCID_2206643.94d92cd8-21cf-495d-b4fe-8f8c6067fe9e.111005_UNC10-SN254_0285_AB087RABXX_3_GCCAAT.tar.gz	111005_UNC10-SN254_0285_AB087RABXX.3	2c556991dbf6284f9405baac9e8b3c4c
Breast Cancer - TCGA, US	BRCA-US	079d974a-6a6d-4933-87a1-13e11e37320d	UNCID_2185661.043d5dcd-1524-402b-939c-984a1dc916a0.121205_UNC14-SN744_0276_AC19W1ACXX_5_AGTTCC.tar.gz	121205_UNC14-SN744_0276_AC19W1ACXX_AGTTCC_L005	fd60c723c242f490b506f8c38e299bd4
Breast Cancer - TCGA, US	BRCA-US	1231589e-c1f7-4281-b23d-c19db1d60122	UNCID_2210584.fac9101c-a974-4415-9eac-d2d433d02b13.110325_UNC11-SN627_0070_AB02DVABXX_6.tar.gz	110325_UNC11-SN627_0070_AB02DVABXX.6	a4e94d556dd067f6a1fe49007dbf75fd
Breast Cancer - TCGA, US	BRCA-US	13043f5e-f25c-4274-a9b0-4a763c42e294	UNCID_2211713.01370d42-f75c-4532-9b9c-24ff7302b033.110309_UNC12-SN629_0068_BB05LPABXX_3.tar.gz	110309_UNC12-SN629_0068_BB05LPABXX.3	8fe86705616cab77f7ccfcab6713e1c2
Breast Cancer - TCGA, US	BRCA-US	14502ddf-7933-4be1-9a9b-32fd132f328e	UNCID_2214371.0307bd0b-b59a-4996-b89d-612e72652890.110209_SN627_0058_B81DH0ABXX_5.tar.gz	110209_SN627_0058_B81DH0ABXX.5	58c929e1311bddfd142cdb5307a7bc32
Breast Cancer - TCGA, US	BRCA-US	1763262a-1ceb-4ed5-a589-36968e96b1e1	UNCID_2208973.afe0fbfe-18e0-4b80-a44c-7abe3c7e5c93.110607_UNC14-SN744_0125_BD0CRWABXX_7.tar.gz	110607_UNC14-SN744_0125_BD0CRWABXX.7	80ee8dfb3b39642000f21c8037e941f4
Breast Cancer - TCGA, US	BRCA-US	1b2113a6-d237-4316-9705-1c7edf76b0f4	UNCID_2207224.be8c1926-064b-4a2f-9345-e34f0dc78bff.110714_UNC13-SN749_0083_BD0DLNABXX_5.tar.gz	110714_UNC13-SN749_0083_BD0DLNABXX.5	4c417901678ef940ca9ec75c66ecf054
Breast Cancer - TCGA, US	BRCA-US	289d70be-aa36-438f-83be-6f8e29b44981	UNCID_2319271.24664b94-f5b5-4a99-a09b-66e23edf5916.130718_UNC12-SN629_0321_AC2E6WACXX_2_TTAGGC.tar.gz	130718_UNC12-SN629_0321_AC2E6WACXX_TTAGGC_L002	ce31fbe4c6c45a637a6612c58e83f240
Breast Cancer - TCGA, US	BRCA-US	2b0acc47-842d-41f8-a631-3af0005c2ff0	UNCID_2207139.f6e76192-c4ed-485f-bb51-1b752bd7f544.110715_UNC10-SN254_0245_BD0DG6ABXX_6.tar.gz	110715_UNC10-SN254_0245_BD0DG6ABXX.6	27b5f8a28f647054d856e0c18bbf496f
Breast Cancer - TCGA, US	BRCA-US	2b7cee9b-2ab2-49f6-8c80-7e5ba9351a59	UNCID_2210796.34980e1d-956b-4d89-8bf2-dcc008dbaad7.110318_SN749_0047_BB039EABXX_1.tar.gz	110318_SN749_0047_BB039EABXX.1	d1d52159de52cbda6102f68fffbaf06b
Breast Cancer - TCGA, US	BRCA-US	2cec92cb-1c5e-45d5-92ed-5b9cba4dbeee	UNCID_2207459.141e15ac-1537-4182-9db5-ba2115cd93d6.110706_UNC12-SN629_0107_BD0DKWABXX_7.tar.gz	110706_UNC12-SN629_0107_BD0DKWABXX.7	c27f41aa324758bef554c6a5f3b6bffe
Breast Cancer - TCGA, US	BRCA-US	2d2358aa-e62e-4d38-bcb3-94faac6ad47b	UNCID_2193548.7bbe4637-394e-42c0-af7d-6184c3f48916.120409_UNC14-SN744_0226_AC0M8NACXX_7_ACTTGA.tar.gz	120409_UNC14-SN744_0226_AC0M8NACXX_ACTTGA_L007	049d01e8fa77d20fad31da7a99972cec
Breast Cancer - TCGA, US	BRCA-US	366e1ef1-4909-460c-a1cf-4999c445cf11	UNCID_2207503.49c4166c-701a-4f53-8968-99aec3347214.110706_UNC12-SN629_0106_AC043GABXX_7.tar.gz	110706_UNC12-SN629_0106_AC043GABXX.7	453c54c5c270ef2a9f905fd13cb01d1f
Breast Cancer - TCGA, US	BRCA-US	3945fe90-44f2-438a-a8e6-fb89b2003499	UNCID_2211660.08c54c9c-195c-4754-83af-a97544d0eb12.110225_UNC12-SN629_0064_BB041HABXX_1.tar.gz	110225_UNC12-SN629_0064_BB041HABXX.1	5f79adca4314fefa29a22dfcb14cd7c9
Breast Cancer - TCGA, US	BRCA-US	3cd9dc35-1d71-4646-904e-e90f20e82cb3	UNCID_2209582.ef37a73c-e0a0-4ff6-83a3-6befcdcb51c6.110511_UNC11-SN627_0084_AC02M9ABXX_3.tar.gz	110511_UNC11-SN627_0084_AC02M9ABXX.3	71ec5fc0e1d1320ea9bed11bf7b77d24
Breast Cancer - TCGA, US	BRCA-US	3db3d88b-e7a1-4024-a8a1-07e26d3d68f3	UNCID_2206867.50674dde-30c1-4530-a164-381d5326e29c.110829_UNC10-SN254_0272_BB07RMABXX_2_ACAGTG.tar.gz	110829_UNC10-SN254_0272_BB07RMABXX.2	58470b2a70cddf4ca43cbb8ba49f0888
Breast Cancer - TCGA, US	BRCA-US	3e91ef09-3157-4a0e-aeb9-f2c9e14ca0f5	UNCID_2206896.bd51f90a-ec67-4a7d-87bf-9d85acd65d51.110824_UNC13-SN749_0098_AC03YVABXX_2.tar.gz	110824_UNC13-SN749_0098_AC03YVABXX.2	fb6cb8c151d3b9e6d8a2fdb40c1bb399
Breast Cancer - TCGA, US	BRCA-US	3f761da6-f76e-4c38-ad9a-2bd36ea80f43	UNCID_2206653.047160f7-3727-4915-b02d-61557350d88b.111005_UNC10-SN254_0286_BD0DPMABXX_1_ACTTGA.tar.gz	111005_UNC10-SN254_0286_BD0DPMABXX.1	c2537b9cf45f35bc7754093ba1fa1904
Breast Cancer - TCGA, US	BRCA-US	432c0e30-7fa0-4458-9782-9c589144193b	UNCID_2210646.1ccf908a-7620-4af8-b83f-0e287f3655c5.110325_UNC13-SN749_0047_AB02CWABXX_5.tar.gz	110325_UNC13-SN749_0047_AB02CWABXX.5	0d9179607b20b1137465f661a63a55b2
Breast Cancer - TCGA, US	BRCA-US	446f44f9-f00f-4a79-96c4-23ebc2734165	UNCID_2206897.c539f561-93db-41f3-8d9f-71cd77a096a7.110824_UNC13-SN749_0101_BB0AHBABXX_6.tar.gz	110824_UNC13-SN749_0101_BB0AHBABXX.6	891b50c1b5e7d28f721677920b5bbd71
Breast Cancer - TCGA, US	BRCA-US	477027ec-7d7e-43e5-9a7a-dbf80830a787	UNCID_2212469.f97f68be-6838-455c-91bf-7549543a82c3.110225_SN254_0195_A81LH6ABXX_6.tar.gz	110225_SN254_0195_A81LH6ABXX.6	5d8cdeeb738ece710feb44e53165aa1e
Breast Cancer - TCGA, US	BRCA-US	47f36832-d3d3-4aa1-be69-dfea27808e6b	UNCID_2213112.357ba9f6-716c-4ef0-8ac8-41977397dbf5.110218_UNC12-SN629_0061_A81DH9ABXX_5.tar.gz	110218_UNC12-SN629_0061_A81DH9ABXX.5	968ab244bcd2176793c389c6fb71e5c2
Breast Cancer - TCGA, US	BRCA-US	4ade6634-a4b4-4f1e-9c87-ffe21b944433	UNCID_2207118.433b49ba-949b-4914-985a-be19b3b32502.110725_UNC9-SN296_0208_AC0477ABXX_8.tar.gz	110725_UNC9-SN296_0208_AC0477ABXX.8	2d45570eacf66f3443c52c1d5a8d81fa
Breast Cancer - TCGA, US	BRCA-US	4f6891dc-3b2b-453f-9173-cfcfb79cee6d	UNCID_2189438.785856FC-D042-4B7F-A137-95B17C59B876.120529_UNC16-SN851_0164_AD12VAACXX_5_TTAGGC.tar.gz	120529_UNC16-SN851_0164_AD12VAACXX_TTAGGC_L005	26f1661aab1e0e50c1a024f28011c905
Breast Cancer - TCGA, US	BRCA-US	50462681-d1c3-4ff0-b2fe-fe2f875edf43	UNCID_2208732.ca71ca96-cbb7-4eab-9487-251dda34e107.110608_SN254_0230_AC03JGABXX_5.tar.gz	110608_SN254_0230_AC03JGABXX.5	81099277f39d2cf7e0460c2b7ccc66c2
Breast Cancer - TCGA, US	BRCA-US	59931f65-ec17-4e0c-8d67-58a44f81c83b	UNCID_2206944.42e2160c-07b5-4be6-a989-1e3474926d2a.110805_UNC11-SN627_0134_AC042TABXX_8.tar.gz	110805_UNC11-SN627_0134_AC042TABXX.8	a2951247220d05995da85da6f0ad875c
Breast Cancer - TCGA, US	BRCA-US	5d268178-b1a6-4a70-ad04-0168a1d46206	UNCID_2208720.71b58051-3bf8-4dfb-a431-c8aceab7c799.110608_UNC13-SN749_0073_BD0CV8ABXX_2.tar.gz	110608_UNC13-SN749_0073_BD0CV8ABXX.2	b1f03852b2ac3c3cd50cb4a87f2a116a
Breast Cancer - TCGA, US	BRCA-US	60fc2539-920e-40b1-a728-afac289cbd24	UNCID_2209583.5cd42d4a-5971-4a01-8c10-99321105a864.110511_UNC11-SN627_0084_AC02M9ABXX_5.tar.gz	110511_UNC11-SN627_0084_AC02M9ABXX.5	1cf76bf82fc5e2574fc9241ec8ed4d9a
Breast Cancer - TCGA, US	BRCA-US	61580f5a-5938-437d-910b-04541720bc31	UNCID_2209557.2738d02e-ac2a-4d26-beb6-794f3e11cf88.110510_UNC15-SN850_0069_BC015CABXX_8.tar.gz	110510_UNC15-SN850_0069_BC015CABXX.8	19b5302085cc8f4e8cd299422b894ae0
Breast Cancer - TCGA, US	BRCA-US	6379ec28-62e1-494c-9eee-a8dc7dc27c46	UNCID_2211987.667c209e-9b4a-474d-8f69-102cfaffddf2.110302_UNC11-SN627_0066_AB047KABXX_7.tar.gz	110302_UNC11-SN627_0066_AB047KABXX.7	d1d96f5aadc5ecb37053aa77696b255b
Breast Cancer - TCGA, US	BRCA-US	66c59bdb-823a-4258-9615-b9b98974bce5	UNCID_2211341.98b2b18a-004d-459c-8aba-499d06897910.110225_UNC12-SN629_0063_AB041JABXX_5.tar.gz	110225_UNC12-SN629_0063_AB041JABXX.5	b8d6fe7f1a5107603319780c23e03812
Breast Cancer - TCGA, US	BRCA-US	6e261d64-c20a-4d81-a37e-43338123ef8c	UNCID_2209601.1fe98b05-6803-4803-83cd-a59e794b956e.110503_UNC12-SN629_0079_AB0151ABXX_7.tar.gz	110503_UNC12-SN629_0079_AB0151ABXX.7	7148e7d08fd656b11742cda3d3e478b9
Breast Cancer - TCGA, US	BRCA-US	713244f7-527f-489b-a6b3-d051cc240069	UNCID_2208735.0a5a7511-4e7b-4fe4-b323-c354acffab57.110608_SN254_0230_AC03JGABXX_4.tar.gz	110608_SN254_0230_AC03JGABXX.4	7b35fd64bdc99b9dbcf08b67404be2fa
Breast Cancer - TCGA, US	BRCA-US	7148eabc-9882-485b-a84b-2168da4ed63a	UNCID_2206972.526c9170-0f25-4374-9287-1fc40acb6555.110803_UNC15-SN850_0106_BD0DK2ABXX_8_CAGATC.tar.gz	110803_UNC15-SN850_0106_BD0DK2ABXX.8	48ea53715eda52fc006fb93a70cfc871
Breast Cancer - TCGA, US	BRCA-US	72237615-1ebe-455d-a6a7-f91a4da50733	UNCID_2210786.7b53ba9f-506e-4af7-9752-ae50e4445880.110318_SN744_0079_AB042LABXX_3.tar.gz	110318_SN744_0079_AB042LABXX.3	c6a259210ad163d4caf222014980a053
Breast Cancer - TCGA, US	BRCA-US	73b41e1e-56ed-47e4-8bf3-077be227480d	UNCID_2207288.42ba8e87-8d37-4cbd-82f0-bca0cbe5dcd3.110714_UNC13-SN749_0083_BD0DLNABXX_8.tar.gz	110714_UNC13-SN749_0083_BD0DLNABXX.8	9ef00b66c05e26800e397469140020b5
Breast Cancer - TCGA, US	BRCA-US	74925915-0801-448a-abb3-7ccc8e8ab278	UNCID_2206662.123725b8-4f66-4b97-9726-e0c70300d38e.111005_UNC12-SN629_0147_AB01MFABXX_2_TAGCTT.tar.gz	111005_UNC12-SN629_0147_AB01MFABXX.2	16ddca3e8668277f0e0ee01d437174b7
Breast Cancer - TCGA, US	BRCA-US	7539d2b0-ebe2-47c8-ba59-4d19bd6cd6f5	UNCID_2214489.877adc79-0651-4140-bb6a-876162733bf3.110209_SN627_0058_B81DH0ABXX_7.tar.gz	110209_SN627_0058_B81DH0ABXX.7	032a8757fb8084f2a4d52a5ae11400dc
Breast Cancer - TCGA, US	BRCA-US	7dca6ebc-753a-4560-ab06-8c0a7ddda302	UNCID_2207005.d6301614-9ba7-4632-bdca-ac1b11e8e811.110809_UNC9-SN296_0227_AC0437ABXX_6_ACTTGA.tar.gz	110809_UNC9-SN296_0227_AC0437ABXX.6	6ee7c88fd84dd1d8b3fb365f7ce71c84
Breast Cancer - TCGA, US	BRCA-US	7f24d120-6f66-4588-9894-63f882932991	UNCID_2209826.2b721e04-5452-4b34-b3df-c6cdd04e87b1.110426_UNC12-SN629_0077_AB08WNABXX_6.tar.gz	110426_UNC12-SN629_0077_AB08WNABXX.6	2ffd9a7ab7311f97da8493b2b3a25f82
Breast Cancer - TCGA, US	BRCA-US	8e3c0a5a-692d-4e52-863c-ab2a043483ad	UNCID_2189264.B5B8FDD8-C4DF-4F79-AED5-23AC41F75F18.120529_UNC16-SN851_0164_AD12VAACXX_7_TAGCTT.tar.gz	120529_UNC16-SN851_0164_AD12VAACXX_TAGCTT_L007	53c8426c00c608494e73a06eec49f4f8
Breast Cancer - TCGA, US	BRCA-US	8f0ea36d-10e7-43bd-9083-ab7aade0c28c	UNCID_2207187.e88bcf68-e904-4511-92f6-01cbd0da62de.110715_UNC14-SN744_0142_AB099EABXX_3.tar.gz	110715_UNC14-SN744_0142_AB099EABXX.3	8930a5659cdd9e161d59c2cac24a307d
Breast Cancer - TCGA, US	BRCA-US	95d7ed06-ab94-4920-b447-100335a5491d	UNCID_2210272.08d85849-cda7-4709-a934-fdc586418d7f.110406_UNC13-SN749_0050_BB05L2ABXX_1.tar.gz	110406_UNC13-SN749_0050_BB05L2ABXX.1	0710a71458ea0a5492e9936c25a7d9c8
Breast Cancer - TCGA, US	BRCA-US	981ef671-f809-4a0f-9835-fd982eec007e	UNCID_2185245.29c98197-249e-45c9-96dc-34dfb4ac1430.130129_UNC13-SN749_0216_AC1NP7ACXX_3_CGATGT.tar.gz	130129_UNC13-SN749_0216_AC1NP7ACXX_CGATGT_L003	52ab3b2f9a1aa19bc30bfe63bf06ead0
Breast Cancer - TCGA, US	BRCA-US	992f1d95-109c-4783-9392-c7587a539e8e	UNCID_2210627.7abad802-817a-4d95-b022-f21cc4b1d9bc.110325_UNC13-SN749_0048_BB02DUABXX_2.tar.gz	110325_UNC13-SN749_0048_BB02DUABXX.2	2fbf60b73470757b1f9dddf7c17c49cb
Breast Cancer - TCGA, US	BRCA-US	9cb13393-46c8-4f4e-8a82-f791ca3eeb15	UNCID_2203882.d763ccd4-4a11-4e84-b0a6-1b42da020ce4.111014_UNC10-SN254_0289_AC00VNABXX_3_CAGATC.tar.gz	111014_UNC10-SN254_0289_AC00VNABXX.3	89a60e7735eb2f5b1f4d159bd2ed75c5
Breast Cancer - TCGA, US	BRCA-US	9d5dfd9b-2725-4153-9de4-a274d3306493	UNCID_2209431.d6aae541-9dec-4055-bfd6-51ebbdcbf7a2.110517_UNC13-SN749_0065_BC02LHABXX_5.tar.gz	110517_UNC13-SN749_0065_BC02LHABXX.5	1c90085e51fc8a14863410fced548ee8
Breast Cancer - TCGA, US	BRCA-US	9da91059-89ed-406f-b11b-e67a113e87bc	UNCID_2210783.ad46ed65-3cc2-4956-9d90-3e1edca24417.110318_SN744_0079_AB042LABXX_6.tar.gz	110318_SN744_0079_AB042LABXX.6	6fd41a1e035d49d448c120bcd036cc17
Breast Cancer - TCGA, US	BRCA-US	a28417d7-5915-4fd9-8c1d-3decff6f02aa	UNCID_2183049.4763b4dd-1eef-4503-9381-4baa57cc690f.130227_UNC9-SN296_0341_AC1RM4ACXX_2_GTTTCG.tar.gz	130227_UNC9-SN296_0341_AC1RM4ACXX_GTTTCG_L002	76a637b3258a35d69acc6f4ce7cd08c1
Breast Cancer - TCGA, US	BRCA-US	a794392b-e8c9-4cee-b7fa-aec3b96f6c55	UNCID_2207518.b05828bc-eb75-4220-9972-6c6d62fa5303.110629_UNC15-SN850_0090_AC03J3ABXX_2.tar.gz	110629_UNC15-SN850_0090_AC03J3ABXX.2	7b65c458ff437beb735ec35925703d67
Breast Cancer - TCGA, US	BRCA-US	a85abe50-4a7b-4c06-a593-ae4264d93bc0	UNCID_2210628.38e26122-c473-41c1-afb0-cd3b9096e9f4.110325_UNC11-SN627_0071_BB042MABXX_3.tar.gz	110325_UNC11-SN627_0071_BB042MABXX.3	5cf0907386616e1ca3fc5be47545d455
Breast Cancer - TCGA, US	BRCA-US	a9fde415-1397-4a49-9c8b-e7fed32bf9c1	UNCID_2207198.75b2227e-0279-4dfb-a1a1-e64c53b48d7a.110715_UNC14-SN744_0142_AB099EABXX_7.tar.gz	110715_UNC14-SN744_0142_AB099EABXX.7	8aaacb2d0d82b6a0d2dcabeb029e6e78
Breast Cancer - TCGA, US	BRCA-US	aaff09c1-7c1f-4421-af06-694d615ac72f	UNCID_2213255.a09baab9-3eac-4271-9c12-2684642f8869.110218_UNC12-SN629_0062_B81DEHABXX_5.tar.gz	110218_UNC12-SN629_0062_B81DEHABXX.5	ed16f26e7f75e19b530a7c714a48d934
Breast Cancer - TCGA, US	BRCA-US	b25bc77d-cf07-4421-ab44-95e03b7fb71d	UNCID_2206799.519e1ea1-6658-4978-9f3d-313d7cc1e0c1.110901_UNC12-SN629_0127_BC025UABXX_3.tar.gz	110901_UNC12-SN629_0127_BC025UABXX.3	bc5a2f53eebb64db4cc75125297f919a
Breast Cancer - TCGA, US	BRCA-US	b2f5a279-accc-4241-968e-476465ee3156	UNCID_2213420.79d7a589-60bd-4b4a-89c1-d557fe24c733.110218_UNC12-SN629_0061_A81DH9ABXX_7.tar.gz	110218_UNC12-SN629_0061_A81DH9ABXX.7	8a50b0d281d4ba5a96fb9096a3552f03
Breast Cancer - TCGA, US	BRCA-US	b54dd3aa-2b15-436e-8bb6-65ab65ea7608	UNCID_2206772.8d0d1eea-9e60-4507-8cfa-1fac66edc8a4.110912_UNC16-SN851_0086_AB011WABXX_3_CGATGT.tar.gz	110912_UNC16-SN851_0086_AB011WABXX.3	418a6ed9f4807e47e5436c458fe24a0b
Breast Cancer - TCGA, US	BRCA-US	b5ce745f-ca69-4c5d-b5e5-29471efd7c42	UNCID_2213379.97168a1f-abf8-414b-af10-b63f5daa7023.110218_UNC12-SN629_0062_B81DEHABXX_8.tar.gz	110218_UNC12-SN629_0062_B81DEHABXX.8	82f4357b9c5b4a1f978aa47613811c29
Breast Cancer - TCGA, US	BRCA-US	b7021d28-750f-49cf-a536-85b6775a52bd	UNCID_2206557.0a69935d-9552-4792-9b2e-1a630114691e.110926_UNC14-SN744_0172_AB036MABXX_8_TAGCTT.tar.gz	110926_UNC14-SN744_0172_AB036MABXX.8	fa3efa360e901dc80819ef60175ebcf8
Breast Cancer - TCGA, US	BRCA-US	b7ac3072-96a1-4652-b694-ca5de7710941	UNCID_2206613.7157ccb4-b4f6-41ba-9f9c-da862b749a57.110930_UNC12-SN629_0146_BB01KPABXX_2_TAGCTT.tar.gz	110930_UNC12-SN629_0146_BB01KPABXX.2	14f0aa640781205551acc40b0cad1b2e
Breast Cancer - TCGA, US	BRCA-US	b94fb095-079f-4fe8-acca-182342aab1d2	UNCID_2206585.39413018-090f-46ca-b6df-244124f098c3.110926_UNC9-SN296_0244_AD0DW1ABXX_4_GCCAAT.tar.gz	110926_UNC9-SN296_0244_AD0DW1ABXX.4	55ea7eb20a640a527766792ea7a10e16
Breast Cancer - TCGA, US	BRCA-US	b9570238-8066-4991-b1a3-097d199b3af0	UNCID_2209031.e042ea6d-3204-41a7-9811-25f4ac0c3558.110608_UNC11-SN627_0103_BD0CVVABXX_3.tar.gz	110608_UNC11-SN627_0103_BD0CVVABXX.3	049dfb9ba3e13fff6ba2babb5b68ae5c
Breast Cancer - TCGA, US	BRCA-US	c2cbdca9-aa60-42b6-bacf-2a75edc63a23	UNCID_2209275.8dc04505-fae5-4185-b3f8-53882fbbb4fd.110506_UNC9-SN296_0179_AB0BEFABXX_2.tar.gz	110506_UNC9-SN296_0179_AB0BEFABXX.2	c2e3b0d1d52c64371f7ad38606a3a5fc
Breast Cancer - TCGA, US	BRCA-US	c50a23a9-32d6-4aef-99e9-9b6d08fbbe41	UNCID_2209179.7e84df9f-1da5-4add-a5e8-a9d9d8af409c.110527_UNC10-SN254_0224_AD0CPKABXX_2.tar.gz	110527_UNC10-SN254_0224_AD0CPKABXX.2	0487fe0d879ff40b00a47b88c4191770
Breast Cancer - TCGA, US	BRCA-US	c6f65c79-8d8b-4784-be80-64a69b4cc000	UNCID_2207237.a4cb04f5-91b3-40ba-8005-b1df46d6b555.110714_UNC13-SN749_0083_BD0DLNABXX_3.tar.gz	110714_UNC13-SN749_0083_BD0DLNABXX.3	1ae0f2f7ccb3b01fc4e40abcdfb8192d
Breast Cancer - TCGA, US	BRCA-US	c7c70aca-370d-44ed-9610-3641b76fa5c2	UNCID_2208064.697dfcbf-0c6b-4cae-b851-d46dd6be42c9.110628_UNC10-SN254_0238_AC03J5ABXX_8.tar.gz	110628_UNC10-SN254_0238_AC03J5ABXX.8	0d6890860a1c1eef555908a8d158b13b
Breast Cancer - TCGA, US	BRCA-US	ca9e54fe-9b22-4d88-83f4-0af418874545	UNCID_2208892.d9f827bb-2498-49b0-aa85-71cb554eb926.110607_UNC14-SN744_0124_AD0CVCABXX_8.tar.gz	110607_UNC14-SN744_0124_AD0CVCABXX.8	3c7e14cb1d179f92c6882ac29533a457
Breast Cancer - TCGA, US	BRCA-US	cd7b3747-0703-455f-9cb6-b02b9bf8ab00	UNCID_2209822.4f1ffb0e-b2f8-42ae-86cb-bbd3405014f6.110427_UNC15-SN850_0064_AB066WABXX_4.tar.gz	110427_UNC15-SN850_0064_AB066WABXX.4	6eac24e6cb473fdc9913e574b01baf35
Breast Cancer - TCGA, US	BRCA-US	cfcd7bb7-a9dd-4279-bce7-ef9cb4f8173a	UNCID_2207505.b6ed3dfa-4d81-4e5c-9c1a-166894f92752.110629_UNC15-SN850_0090_AC03J3ABXX_7.tar.gz	110629_UNC15-SN850_0090_AC03J3ABXX.7	8e6c6ee862a96e72b4028ad2aba21665
Breast Cancer - TCGA, US	BRCA-US	d0e6ec46-3ba5-4af6-8cde-542b5ad79913	UNCID_2209609.4808bc63-000a-4a49-a25b-4b817ca5ea54.110503_UNC12-SN629_0079_AB0151ABXX_5.tar.gz	110503_UNC12-SN629_0079_AB0151ABXX.5	9ae9d765a28ce8ddfe016bcabb3992bd
Breast Cancer - TCGA, US	BRCA-US	d14cf198-62fd-4787-9641-0b77d0c1ea99	UNCID_2212952.670eab31-e873-4404-bbff-1b427e7b80c1.110222_SN627_0063_B81FPVABXX_7.tar.gz	110222_SN627_0063_B81FPVABXX.7	39556e9b33ef921d7790f4c1977e9cc6
Breast Cancer - TCGA, US	BRCA-US	d55649ed-2634-47d9-8480-51ef964a5743	UNCID_2210651.f7e26041-2b2f-45ea-8da9-5a0d5bf25781.110325_UNC11-SN627_0071_BB042MABXX_4.tar.gz	110325_UNC11-SN627_0071_BB042MABXX.4	c547472766255f7ded1076907b37068b
Breast Cancer - TCGA, US	BRCA-US	d6ee7330-3522-4d1f-b493-d36b50fb5f95	UNCID_2206739.0eb9c5a5-1e4e-4808-882e-858b4d0ed396.110909_UNC9-SN296_0239_AD0DFDABXX_5_ACTTGA.tar.gz	110909_UNC9-SN296_0239_AD0DFDABXX.5	2f6610deda63725b01fcf91e6850f487
Breast Cancer - TCGA, US	BRCA-US	d805f85f-6142-40df-8280-9fc07ddc8cb5	UNCID_2206651.83f8c292-5ae0-4c58-9f08-e58ce391f4f4.111005_UNC10-SN254_0286_BD0DPMABXX_6_ACTTGA.tar.gz	111005_UNC10-SN254_0286_BD0DPMABXX.6	5c00e419a6be2670badea4890a25b623
Breast Cancer - TCGA, US	BRCA-US	d8543de2-670b-4e2b-9881-dc5ce07893f5	UNCID_2210572.e637db43-508a-4a37-92e4-eea96b35b65b.110325_UNC13-SN749_0048_BB02DUABXX_6.tar.gz	110325_UNC13-SN749_0048_BB02DUABXX.6	4f2e853782e30821d4f012518540202a
Breast Cancer - TCGA, US	BRCA-US	d8c8ac7a-c116-4d3b-955a-476d9c73673d	UNCID_2185656.9a9d7ee5-e3fa-491f-ab5b-0ab69652b8a5.121205_UNC14-SN744_0276_AC19W1ACXX_7_AGTCAA.tar.gz	121205_UNC14-SN744_0276_AC19W1ACXX_AGTCAA_L007	8e947d37ed5cb30ea21ff3473d88f71a
Breast Cancer - TCGA, US	BRCA-US	d9bcb72f-4e25-418a-90a8-4efbdf63ef74	UNCID_2207017.b1c4af00-f395-47ac-93c7-b32a293ca060.110802_UNC16-SN851_0066_AB09M4ABXX_5.tar.gz	110802_UNC16-SN851_0066_AB09M4ABXX.5	a36f177ece5f278184438dc6f9ff6703
Breast Cancer - TCGA, US	BRCA-US	dbe34b62-3b12-401a-9908-7ffc7d18ab41	UNCID_2214572.0c9fe532-3920-4a59-b348-65b184c0eff4.110209_SN627_0058_B81DH0ABXX_3.tar.gz	110209_SN627_0058_B81DH0ABXX.3	5f492947c7608351eb525892ff3cebbc
Breast Cancer - TCGA, US	BRCA-US	de399eb3-5479-46e2-8e9d-cc870c4d9abd	UNCID_2206193.8cf1853a-55b2-4fb9-9a65-a46243304d54.110919_UNC12-SN629_0141_AB0104ABXX_7_CGATGT.tar.gz	110919_UNC12-SN629_0141_AB0104ABXX.7	a61e97909869976ade069b7121f7e284
Breast Cancer - TCGA, US	BRCA-US	def974bb-4832-4cb5-b63e-b97efa2fb346	UNCID_2207077.a6b72c40-c921-4159-abad-b64e20619241.110725_UNC11-SN627_0128_AB0AYGABXX_7.tar.gz	110725_UNC11-SN627_0128_AB0AYGABXX.7	77615109a4e77b694793bee2371d9ece
Breast Cancer - TCGA, US	BRCA-US	e1b05966-36f1-420c-903b-102558b97df9	UNCID_2210843.6d2744ba-4817-482b-ad46-2e4e0897ad88.110318_SN744_0080_BB042NABXX_4.tar.gz	110318_SN744_0080_BB042NABXX.4	2646510a6665121072c0083fd8506e4a
Breast Cancer - TCGA, US	BRCA-US	e33149ad-7364-4f58-9d6f-22707511f4d3	UNCID_2203880.2522bd3d-f6b3-45df-b68f-577ffbf3a819.111011_UNC12-SN629_0149_AB062VABXX_2.tar.gz	111011_UNC12-SN629_0149_AB062VABXX.2	24873086437e787344597d4596ac15f5
Breast Cancer - TCGA, US	BRCA-US	e4049f73-e7f7-4321-9df9-b0e8dbbabe9f	UNCID_2189614.3960601B-C341-45FB-8A8C-EC244EE719AC.120529_UNC16-SN851_0164_AD12VAACXX_6_TGACCA.tar.gz	120529_UNC16-SN851_0164_AD12VAACXX_TGACCA_L006	b56993a6c8fee8be23cdb5630fc32a6a
Breast Cancer - TCGA, US	BRCA-US	ea0add07-2cd7-4230-a37d-c621bec85b17	UNCID_2206769.60534f8f-970a-4308-9844-a3a41dd6c187.110912_UNC16-SN851_0086_AB011WABXX_8_CGATGT.tar.gz	110912_UNC16-SN851_0086_AB011WABXX.8	7044188b510abc0b80b8c4745f004a3b
Breast Cancer - TCGA, US	BRCA-US	edb8e13c-b10e-4a43-afd7-6c70c86b6c3f	UNCID_2209603.81689324-2986-49f6-bef6-f5a525ca36c2.110503_UNC12-SN629_0079_AB0151ABXX_3.tar.gz	110503_UNC12-SN629_0079_AB0151ABXX.3	bf44b842ee4edafcd462fad48a33e48b
Breast Cancer - TCGA, US	BRCA-US	ef59992f-ef6c-4873-87c7-335c13bb78ef	UNCID_2210154.09c248f8-cdd7-4c13-9085-26c56544bcf7.110412_UNC13-SN749_0051_AB0168ABXX_3.tar.gz	110412_UNC13-SN749_0051_AB0168ABXX.3	5468e236deca77f4a49c89086ffb55bb
Breast Cancer - TCGA, US	BRCA-US	f26e73ea-9282-4e81-a70d-9fad49c91109	UNCID_2206734.d4d04af8-9c60-4d14-90a2-c2b211e20092.110913_UNC14-SN744_0165_BD0DCHABXX_8.tar.gz	110913_UNC14-SN744_0165_BD0DCHABXX.8	057e2fb51d84c9d90d75315a009f1d6c
Breast Cancer - TCGA, US	BRCA-US	f2be2f3f-43d5-435e-bd15-6056657c2205	UNCID_2211012.0b3c65ed-ff55-45c9-b6a3-dd3a596a0271.110310_UNC12-SN629_0069_AB05L5ABXX_2.tar.gz	110310_UNC12-SN629_0069_AB05L5ABXX.2	14340b1a8dca176a7d55e27825fdf681
Breast Cancer - TCGA, US	BRCA-US	f48cd28b-368e-4de6-b051-1a48381b9866	UNCID_2210041.c09e8a88-5a82-4fd6-8d03-ef3ecb988003.110414_UNC14-SN744_0094_AB07M4ABXX_8.tar.gz	110414_UNC14-SN744_0094_AB07M4ABXX.8	b92be609de053620acb0f967992b73d4
Breast Cancer - TCGA, US	BRCA-US	f888fc09-259f-42a1-b4fe-04403fcef6f8	UNCID_2212104.edda9023-a8d9-45dc-af21-5bba663967e4.110302_UNC11-SN627_0067_BB04EPABXX_6.tar.gz	110302_UNC11-SN627_0067_BB04EPABXX.6	717f0866e98dbc0671a1ce45af87a036
Breast Cancer - TCGA, US	BRCA-US	fc8d69b5-1b5a-47e9-b4e7-c0ced58673c6	UNCID_2189417.08893743-829B-4594-AB67-D5EB5E80A4F3.120529_UNC16-SN851_0164_AD12VAACXX_3_GATCAG.tar.gz	120529_UNC16-SN851_0164_AD12VAACXX_GATCAG_L003	93a6e15583488b937e8526d3f57a8c89
Breast Cancer - TCGA, US	BRCA-US	fe7cbe2d-2e22-4ca4-aa8b-e1ae81d90ffe	UNCID_2206208.3fc1c7a8-e5ad-4a4e-89ab-ddf12aa11a3b.110919_UNC12-SN629_0141_AB0104ABXX_1_CGATGT.tar.gz	110919_UNC12-SN629_0141_AB0104ABXX.1	2e78e4dcbc95bf80cbe409af0cbe4a09
Cervical Squamous Cell Carcinoma - TCGA, US	CESC-US	003de740-7ed3-4a65-b742-3cb1762dcd0d	UNCID_2186969.0e842eda-bb7f-4f4a-b1bc-9d6dcf563125.121002_UNC11-SN627_0254_AC0WP5ACXX_4_GTGAAA.tar.gz	121002_UNC11-SN627_0254_AC0WP5ACXX_GTGAAA_L004	ff9a91a6b88875c985233b27d51589c6
Cervical Squamous Cell Carcinoma - TCGA, US	CESC-US	0ec69bcb-4be7-43d8-868f-3b8ab1e99529	UNCID_2278276.c9e3d4c7-862b-4ef2-9a08-216fc44e0bdc.131016_UNC10-SN254_0498_BC2KTUACXX_1_ACTTGA.tar.gz	131016_UNC10-SN254_0498_BC2KTUACXX_ACTTGA_L001	982d1312ff738be11fe91944bb579e32
Cervical Squamous Cell Carcinoma - TCGA, US	CESC-US	11727cc2-e425-46b2-91db-e46f97a6551a	UNCID_2186997.a4de3863-03d5-44b0-b711-87aadcb29008.121001_UNC13-SN749_0196_AD140CACXX_2_CGATGT.tar.gz	121001_UNC13-SN749_0196_AD140CACXX_CGATGT_L002	05f3599f0abda60045a5cbbb468de59b
Cervical Squamous Cell Carcinoma - TCGA, US	CESC-US	17b91a89-ce8e-4064-a1d8-9be025393c63	UNCID_2187327.a1d00776-9535-4361-af77-8896e51465fe.120917_UNC11-SN627_0251_AC119PACXX_4_GATCAG.tar.gz	120917_UNC11-SN627_0251_AC119PACXX_GATCAG_L004	651fb46efd995ad44ae31f9aa72bce47
Cervical Squamous Cell Carcinoma - TCGA, US	CESC-US	1f575bee-e6b5-4a37-b1f9-9c849f28fd3a	UNCID_2186360.a6a4630e-3d28-4a38-8c9f-29fc0c7b380a.121102_UNC12-SN629_0235_AC13F5ACXX_1_GTGAAA.tar.gz	121102_UNC12-SN629_0235_AC13F5ACXX_GTGAAA_L001	654a04ea4040b3260cf4ecd24833f962
Cervical Squamous Cell Carcinoma - TCGA, US	CESC-US	2430d07e-6cee-4c99-a423-ed4dfb4b8c5e	UNCID_2186963.51257d94-f973-4dfd-93d7-72ec4013def7.121002_UNC11-SN627_0254_AC0WP5ACXX_5_CGTACG.tar.gz	121002_UNC11-SN627_0254_AC0WP5ACXX_CGTACG_L005	6e196233f6d4f547a16db94a05b607df
Cervical Squamous Cell Carcinoma - TCGA, US	CESC-US	29507bea-bf84-4b4e-902b-e7e42d70ca31	UNCID_2186967.1e176d9d-dba9-4d41-946e-05b7f35eba64.121002_UNC11-SN627_0254_AC0WP5ACXX_3_GTCCGC.tar.gz	121002_UNC11-SN627_0254_AC0WP5ACXX_GTCCGC_L003	cb6b6b10dc52905b1e80f69cb791d970
Cervical Squamous Cell Carcinoma - TCGA, US	CESC-US	34b035ca-d024-4556-931b-02fcbd0ee18e	UNCID_2187263.e5452386-f28c-450f-b13b-4b1ef4713fa1.120921_UNC16-SN851_0181_AD14JFACXX_3_TTAGGC.tar.gz	120921_UNC16-SN851_0181_AD14JFACXX_TTAGGC_L003	f26987d727f007e129a69d6a903e7bea
Cervical Squamous Cell Carcinoma - TCGA, US	CESC-US	58625357-a105-4552-a484-b43b379b5561	UNCID_2187211.5b31fb5f-9321-43d8-9b5f-600e8ba2f6cc.120920_UNC13-SN749_0194_AD15C3ACXX_2_TTAGGC.tar.gz	120920_UNC13-SN749_0194_AD15C3ACXX_TTAGGC_L002	c94d6fd4971f9f79b97dcc0068bc4df9
Cervical Squamous Cell Carcinoma - TCGA, US	CESC-US	a4c92b8a-f41b-411a-80a0-1fa6da81d221	UNCID_2187201.6a65b2f5-ebe5-4974-9ca6-7e824e7ca087.120920_UNC13-SN749_0194_AD15C3ACXX_3_ACAGTG.tar.gz	120920_UNC13-SN749_0194_AD15C3ACXX_ACAGTG_L003	ae517e0a9170ea6e78814c7d38f07ae6
Cervical Squamous Cell Carcinoma - TCGA, US	CESC-US	a5c95229-b9c5-4969-9fb8-9c0bcb313440	UNCID_2661067.1e7b2ed2-be35-4cce-a613-9c8203c49ebb.130909_UNC15-SN850_0327_BD2DT1ACXX_3_AGTTCC.tar.gz	130909_UNC15-SN850_0327_BD2DT1ACXX_AGTTCC_L003	a09df20b16af4d1b8d8320d729dbdc6f
Cervical Squamous Cell Carcinoma - TCGA, US	CESC-US	ab5951a5-3906-42af-b873-72b9949cd1fd	UNCID_2186960.26616de7-08df-4359-9c00-c649409b1480.121002_UNC11-SN627_0254_AC0WP5ACXX_6_GAGTGG.tar.gz	121002_UNC11-SN627_0254_AC0WP5ACXX_GAGTGG_L006	cd152168d1c0e06a868002e529e4c4a9
Cervical Squamous Cell Carcinoma - TCGA, US	CESC-US	b3c836f9-f04f-4403-827c-908f60d56cb4	UNCID_2186974.1a6ee24e-975c-4ba8-8cc3-666555fb89d6.121002_UNC11-SN627_0254_AC0WP5ACXX_1_GGCTAC.tar.gz	121002_UNC11-SN627_0254_AC0WP5ACXX_GGCTAC_L001	4dfd75992427d80a6c69bb4409a1a7ae
Cervical Squamous Cell Carcinoma - TCGA, US	CESC-US	c92c82df-7583-42f7-b4f5-da7581a43e7d	UNCID_2187256.1f870a12-9d70-4fe4-a176-4cbee06c44e6.120921_UNC16-SN851_0181_AD14JFACXX_2_ATCACG.tar.gz	120921_UNC16-SN851_0181_AD14JFACXX_ATCACG_L002	3fc21479b6cfe463b2fd0085bd9a5d53
Cervical Squamous Cell Carcinoma - TCGA, US	CESC-US	cba7f034-6498-43cc-a261-7040de9a85ef	UNCID_2234913.3f679347-cd3b-4711-aa6c-e5d87fa93052.121001_UNC13-SN749_0196_AD140CACXX_1_ATGTCA.tar.gz	121001_UNC13-SN749_0196_AD140CACXX_ATGTCA_L001	70587f545d9e458fa81fe332fb06a761
Cervical Squamous Cell Carcinoma - TCGA, US	CESC-US	d8124e5e-6b08-408f-bc62-b2a62752212e	UNCID_2251240.b9e35423-81e4-4ffe-b08a-4bb93b3cf976.120917_UNC11-SN627_0251_AC119PACXX_1_CGATGT.tar.gz	120917_UNC11-SN627_0251_AC119PACXX_CGATGT_L001	68f2b74fb3f5d689c1420b42bb414d9a
Cervical Squamous Cell Carcinoma - TCGA, US	CESC-US	da62cebb-2fb2-428e-83a6-26034b608d66	UNCID_2186138.359ed529-c947-47f9-8119-78f2fd038ee5.121102_UNC12-SN629_0235_AC13F5ACXX_5_CGATGT.tar.gz	121102_UNC12-SN629_0235_AC13F5ACXX_CGATGT_L005	bccac38c65034247deb35d86dddd7497
Cervical Squamous Cell Carcinoma - TCGA, US	CESC-US	e0b337ce-8e93-4a17-9097-0d8929153394	UNCID_2234793.0046fef7-052b-4d4e-b264-b3bf2e2699b1.121002_UNC11-SN627_0254_AC0WP5ACXX_4_GTGGCC.tar.gz	121002_UNC11-SN627_0254_AC0WP5ACXX_GTGGCC_L004	0ba8d3c3df6a25c60d150f927fc6bbd0
Cervical Squamous Cell Carcinoma - TCGA, US	CESC-US	e8e2acc3-9fcf-4a28-a129-fdfcbd0f7b4e	UNCID_2187207.721c59a5-22b6-4388-a47d-d0108ea2c1aa.120920_UNC13-SN749_0194_AD15C3ACXX_2_TGACCA.tar.gz	120920_UNC13-SN749_0194_AD15C3ACXX_TGACCA_L002	1b6d0197bed61ad6054e95a925f1c296
Cervical Squamous Cell Carcinoma - TCGA, US	CESC-US	fea6fa88-4ebb-4971-b614-8c1e2eaa24ae	UNCID_2187245.edd006f4-1914-48b6-84d9-420a09dd82d1.120921_UNC16-SN851_0181_AD14JFACXX_6_GATCAG.tar.gz	120921_UNC16-SN851_0181_AD14JFACXX_GATCAG_L006	c2faf4ed034a48319d27f7ed8e619c83
Colon Adenocarcinoma - TCGA, US	COAD-US	030868b4-2b46-4897-a03c-ec60c2bb71a5	UNCID_2185575.9774e154-3b3f-45ce-8082-243bd03a0493.121214_UNC9-SN296_0321_BC1FDUACXX_1_GATCAG.tar.gz	121214_UNC9-SN296_0321_BC1FDUACXX_GATCAG_L001	481517fd3fd16c79f10bdd2746d0ea24
Colon Adenocarcinoma - TCGA, US	COAD-US	0615cb1b-cdac-4967-815e-723f1c914ccc	UNCID_2216552.310820cc-fc05-45c6-8f04-a44db0828686.100902_UNC7-RDR3001641_00025_FC_62EPOAAXX_3.tar.gz	100902_UNC7-RDR3001641_00025_FC_62EPOAAXX.3	3aa49fc647d0bd7f67691a3ade1fc780
Colon Adenocarcinoma - TCGA, US	COAD-US	0b5853ab-e59b-452e-8142-6516bc7102e2	UNCID_2185733.a4bf07a3-893a-462a-bd60-821fab35608d.121206_UNC15-SN850_0244_AD1H97ACXX_3_TTAGGC.tar.gz	121206_UNC15-SN850_0244_AD1H97ACXX_TTAGGC_L003	7e086c7011ab50bea12083b5121839c8
Colon Adenocarcinoma - TCGA, US	COAD-US	0d743699-ca9a-4b5c-bc8d-ec8a945f1a58	UNCID_2217413.c3a004b4-f231-4be4-9738-2f3b6290598f.100813_UNC5-RDR300700_00020_FC_62A20AAXX_6.tar.gz	100813_UNC5-RDR300700_00020_FC_62A20AAXX.6	df4456a9bbf66b6eaa15c53fa30573cb
Colon Adenocarcinoma - TCGA, US	COAD-US	0d97fa5e-8330-469b-b287-80a4bd881e95	UNCID_2213414.151bb98d-d961-49c1-a54f-8293b3ab2ebd.110224_UNC6-RDR300211_00061_FC_62J3RAAXX_6.tar.gz	110224_UNC6-RDR300211_00061_FC_62J3RAAXX.6	705ec095ec787d1b711a9b3760bb7ed1
Colon Adenocarcinoma - TCGA, US	COAD-US	1562f565-a000-437c-a9c8-f058639023b4	UNCID_2167676.47964b92-bd93-45b1-97c9-194da4c9dccb.130716_UNC9-SN296_0384_BC289MACXX_8_GCCAAT.tar.gz	130716_UNC9-SN296_0384_BC289MACXX_GCCAAT_L008	279873bf8386bc279727b8158e16ab53
Colon Adenocarcinoma - TCGA, US	COAD-US	1a6c8a5a-9582-4642-9cce-4bc41a863850	UNCID_2217820.ab75168e-e0a3-46b9-a96f-49f383271b41.100701_UNC4-RDR3001561_0011_622TVAAXX_7.tar.gz	100701_UNC4-RDR3001561_0011_622TVAAXX.7	e24ea660eacf5abb05a034dbfdc521f0
Colon Adenocarcinoma - TCGA, US	COAD-US	1d38a970-4348-446b-8ae5-9c4336281e8d	UNCID_2185825.0e3fb123-3857-43d4-8ba7-46412571ccdf.121129_UNC13-SN749_0202_BC13F4ACXX_3_GTTTCG.tar.gz	121129_UNC13-SN749_0202_BC13F4ACXX_GTTTCG_L003	5f2004ce868a2254f12500e2b8249168
Colon Adenocarcinoma - TCGA, US	COAD-US	25f74f74-9df1-4f9f-be0d-b2f32077c08b	UNCID_2167541.66a1db87-e75c-403b-a923-97a0f9cd1720.130718_UNC11-SN627_0315_AD2AVLACXX_3_AGTCAA.tar.gz	130718_UNC11-SN627_0315_AD2AVLACXX_AGTCAA_L003	4411e4839e83956dcd4410a0220d7ca1
Colon Adenocarcinoma - TCGA, US	COAD-US	2672fb9b-4e13-44cb-87a2-c50020abe3c0	UNCID_2217954.1dc3f8d9-c9fd-4178-a0d1-520fcf2a5ebe.100607_UNC1-RDR301647_0006_6.tar.gz	100607_UNC1-RDR301647_0006.6	619e9cdc36ea397e412518c047d3c69f
Colon Adenocarcinoma - TCGA, US	COAD-US	2d1855be-6a4f-423e-94c3-6135813296b9	UNCID_2167542.e1522cf2-53d1-485b-bf05-0f06194da23e.130718_UNC11-SN627_0315_AD2AVLACXX_3_GATCAG.tar.gz	130718_UNC11-SN627_0315_AD2AVLACXX_GATCAG_L003	f35455d110a2b1c62e86fbc566ad84fc
Colon Adenocarcinoma - TCGA, US	COAD-US	39c26677-34e2-4f3c-ba7e-efaf82cfc998	UNCID_2217007.58b577ba-2193-4bfc-9363-c10652306ce6.100810_UNC2-RDR300275_00019_FC_629FEAAXX_3.tar.gz	100810_UNC2-RDR300275_00019_FC_629FEAAXX.3	53962c43b52b3979c0cd24e4aaaf533c
Colon Adenocarcinoma - TCGA, US	COAD-US	3b8b6077-4222-43aa-a16f-7c8bc28053b1	UNCID_2213463.e108b927-32dc-4934-95ed-5e8d3fd8a83c.110224_UNC6-RDR300211_00061_FC_62J3RAAXX_5.tar.gz	110224_UNC6-RDR300211_00061_FC_62J3RAAXX.5	30d82d87c9781c9765f7e4637d229dfc
Colon Adenocarcinoma - TCGA, US	COAD-US	49dcf9dd-a058-47de-bf9e-9e90f4cff877	UNCID_2185578.bdbeb4d2-aa03-492f-b43c-8b1c49d5b0ee.121211_UNC16-SN851_0199_BD1KLUACXX_8_GATCAG.tar.gz	121211_UNC16-SN851_0199_BD1KLUACXX_GATCAG_L008	5731524801fd9b7725a69868f970e2e9
Colon Adenocarcinoma - TCGA, US	COAD-US	50ec023b-df42-4f83-8bde-d5fd4eea233d	UNCID_2184513.f53cf9e2-dcf1-4b70-b266-284dcf11f492.130205_UNC11-SN627_0280_AC1NEKACXX_5_TAGCTT.tar.gz	130205_UNC11-SN627_0280_AC1NEKACXX_TAGCTT_L005	30822fc7a0b74453cdf8bad1affae53e
Colon Adenocarcinoma - TCGA, US	COAD-US	51871b9c-cedb-4ef5-943e-123d1dc76d4c	UNCID_2184928.f9c8fe0e-124c-4099-b1bc-64f856deafeb.130124_UNC11-SN627_0278_AD1LY0ACXX_7_ATCACG.tar.gz	130124_UNC11-SN627_0278_AD1LY0ACXX_ATCACG_L007	f72c652de79c7f11cb42a63fe8c5c368
Colon Adenocarcinoma - TCGA, US	COAD-US	51db3fbd-5ced-4577-ac69-adbd79da93b8	UNCID_2217668.82a1c742-2d97-4c7a-bf1d-ca0233c60b6c.100709_UNC1-RDR301647_0011_6236JAAXX_6.tar.gz	100709_UNC1-RDR301647_0011_6236JAAXX.6	19bb3c813b1afdd307154a89b33b8f2d
Colon Adenocarcinoma - TCGA, US	COAD-US	54711492-a5c5-45af-8871-e55ef070b1d9	UNCID_2206836.afac17a3-d4bc-4fbd-bc8e-0847dffe8dd2.110823_UNC2-RDR300275_00083_FC_631M4AAXX_6.tar.gz	110823_UNC2-RDR300275_00083_FC_631M4AAXX.6	2a6b6ad98224ed8e6680c1eb3d7f4979
Colon Adenocarcinoma - TCGA, US	COAD-US	63326dc4-305f-4fc1-b54c-1ad38a9aad40	UNCID_2206850.e4d3986d-f3bd-44c2-a850-b72571bf0215.110823_UNC2-RDR300275_00083_FC_631M4AAXX_1.tar.gz	110823_UNC2-RDR300275_00083_FC_631M4AAXX.1	46293d436f235442dbd7f021c7d6afb0
Colon Adenocarcinoma - TCGA, US	COAD-US	68a0aeca-6541-40cb-8777-159658573e65	UNCID_2263872.5cd0eb59-abe2-4932-84d1-e76de485b53e.130716_UNC9-SN296_0384_BC289MACXX_6_ACTTGA.tar.gz	130716_UNC9-SN296_0384_BC289MACXX_ACTTGA_L006	bd996df3468b64c849e0542de2b08438
Colon Adenocarcinoma - TCGA, US	COAD-US	6b3d0323-a036-48ea-9f54-3c769709567b	UNCID_2184526.4bc6fee0-71a0-43c6-a700-e3dc86865d70.130205_UNC11-SN627_0280_AC1NEKACXX_6_GATCAG.tar.gz	130205_UNC11-SN627_0280_AC1NEKACXX_GATCAG_L006	a35614a26b553c0a202e6203dca5bc48
Colon Adenocarcinoma - TCGA, US	COAD-US	749ae979-65d7-41af-9f43-5e31520de5f4	UNCID_2217542.4c006fb2-f1e6-4d7d-b6f5-bf28b46035c0.100811_UNC7-RDR3001641_00019_FC_629GAAAXX_6.tar.gz	100811_UNC7-RDR3001641_00019_FC_629GAAAXX.6	ac953cdc38854fa8a479c72ca9887991
Colon Adenocarcinoma - TCGA, US	COAD-US	76775244-8b7e-4ad8-b02a-831d24df2928	UNCID_2167682.23d7ce5f-3da1-4613-9607-d64ab3798c53.130716_UNC9-SN296_0384_BC289MACXX_4_TAGCTT.tar.gz	130716_UNC9-SN296_0384_BC289MACXX_TAGCTT_L004	820435e901e1e0b2047c6f3b16a9a0f4
Colon Adenocarcinoma - TCGA, US	COAD-US	88c66027-f9bb-43f3-af2a-37acff4c3c03	UNCID_2167675.b254c0ed-6844-4298-89a9-d436a0c38ca8.130716_UNC9-SN296_0384_BC289MACXX_8_TGACCA.tar.gz	130716_UNC9-SN296_0384_BC289MACXX_TGACCA_L008	46bb981f2d996cb0fceeb34c40707c1a
Colon Adenocarcinoma - TCGA, US	COAD-US	8ebd29b8-06ae-451a-a5e3-6a764c9e55f4	UNCID_2167683.df99cfd8-0e22-4c24-b8e6-038fb8a9c1b8.130716_UNC9-SN296_0384_BC289MACXX_4_CTTGTA.tar.gz	130716_UNC9-SN296_0384_BC289MACXX_CTTGTA_L004	2080fd6b8d9457793e7ba6acd760a4be
Colon Adenocarcinoma - TCGA, US	COAD-US	95e480e7-b399-43c7-8cf5-8b19f2f8d2af	UNCID_2213921.778a27dd-94f3-484f-9da5-9ba003dde54d.110215_UNC2-RDR300275_00051_FC_62J8GAAXX_2.tar.gz	110215_UNC2-RDR300275_00051_FC_62J8GAAXX.2	cba1c8701fb717bda60b4fa569ee6216
Colon Adenocarcinoma - TCGA, US	COAD-US	98337d88-4235-4943-871c-102535a6000d	UNCID_2206837.64b434c0-0692-4034-9561-698a4d34629d.110823_UNC2-RDR300275_00083_FC_631M4AAXX_3.tar.gz	110823_UNC2-RDR300275_00083_FC_631M4AAXX.3	dcb373c412ddbfce0ee42f689946129e
Colon Adenocarcinoma - TCGA, US	COAD-US	9c296a8c-78bc-4b72-a372-1d6f6daf0702	UNCID_2167543.9276f521-eb07-4a11-a32a-f1f4e941ed7a.130718_UNC11-SN627_0315_AD2AVLACXX_3_GGCTAC.tar.gz	130718_UNC11-SN627_0315_AD2AVLACXX_GGCTAC_L003	e07260ba73e60e0b8580520c73381a04
Colon Adenocarcinoma - TCGA, US	COAD-US	9fe898c6-e926-4ffe-8b87-2c14d8d57fb3	UNCID_2167678.44dfb04b-bb65-43b6-98b3-b34fba958e37.130716_UNC9-SN296_0384_BC289MACXX_6_ACAGTG.tar.gz	130716_UNC9-SN296_0384_BC289MACXX_ACAGTG_L006	0b37bd76243163e1eaaf7be82e981203
Colon Adenocarcinoma - TCGA, US	COAD-US	a1a63456-218e-40be-aeff-c6e5565f8cbf	UNCID_2167679.61f2a72b-a643-4c06-bdeb-ce77d4ce9bc1.130716_UNC9-SN296_0384_BC289MACXX_6_GTGAAA.tar.gz	130716_UNC9-SN296_0384_BC289MACXX_GTGAAA_L006	951383b9075cf006b1cec4dd96eb81b5
Colon Adenocarcinoma - TCGA, US	COAD-US	a9c85b88-b562-4bac-a024-01c66a07e8ec	UNCID_2216592.82bb01e9-a659-417b-b9e8-831a76277a21.100902_UNC7-RDR3001641_00025_FC_62EPOAAXX_1.tar.gz	100902_UNC7-RDR3001641_00025_FC_62EPOAAXX.1	87ddae4d1e9ea0b57707ce4213f3309a
Colon Adenocarcinoma - TCGA, US	COAD-US	abdf3e82-b138-4465-bed1-d4e5f68e8f7e	UNCID_2215920.ceb8591f-6ef7-46f2-b140-12d27652ccfc.100908_UNC6-RDR300211_00030_FC_62EL4AAXX_4.tar.gz	100908_UNC6-RDR300211_00030_FC_62EL4AAXX.4	493c17b43cc4225d0e89ab962a54769d
Colon Adenocarcinoma - TCGA, US	COAD-US	b28997c9-fa4c-4290-981f-57c593706d5a	UNCID_2211106.0031d433-d703-4b2c-9fdf-2920008eb457.110309_UNC3-RDR300156_00080_FC_62J42AAXX_4.tar.gz	110309_UNC3-RDR300156_00080_FC_62J42AAXX.4	f512f317bebdb76edd0f33052ab89c44
Colon Adenocarcinoma - TCGA, US	COAD-US	b2afa56a-6c9f-4aad-9280-8cd04aeea306	UNCID_2167544.52a9c93c-8753-4bfd-87d6-1a63a6e280af.130718_UNC11-SN627_0315_AD2AVLACXX_2_GTCCGC.tar.gz	130718_UNC11-SN627_0315_AD2AVLACXX_GTCCGC_L002	d72c79f496b7e1aabfae5d5e18cba913
Colon Adenocarcinoma - TCGA, US	COAD-US	b3e63ab6-760c-4e1b-9f14-71b31e73530c	UNCID_2167534.9abef075-5168-4a66-9826-fd61c94b8f6d.130805_UNC9-SN296_0389_AC2AVJACXX_7_ATCACG.tar.gz	130805_UNC9-SN296_0389_AC2AVJACXX_ATCACG_L007	122950701ce0b2e250129c096b5cbddb
Colon Adenocarcinoma - TCGA, US	COAD-US	bdf4455b-15ed-4a37-8250-3bd80a4ec66a	UNCID_2327169.92962fd5-2a14-4e63-ae3f-97cdb83934ab.131118_UNC12-SN629_0336_AC31D0ACXX_7_ACTGAT.tar.gz	131118_UNC12-SN629_0336_AC31D0ACXX_ACTGAT_L007	ba15dcb981688a064ff07932d368bcd5
Colon Adenocarcinoma - TCGA, US	COAD-US	c39b97c8-26ce-4713-b421-45ae181ff097	UNCID_2213714.5f8c2272-4530-45b3-a6d7-00de9be46d71.110215_UNC2-RDR300275_00051_FC_62J8GAAXX_3.tar.gz	110215_UNC2-RDR300275_00051_FC_62J8GAAXX.3	b548c0a2626c48ea51d44e877e02fa50
Colon Adenocarcinoma - TCGA, US	COAD-US	c6f9960e-3b93-4ced-bace-d24c08f4429a	UNCID_2217019.4487f658-d3c7-4efa-bdaa-dfec82673a5e.100810_UNC2-RDR300275_00019_FC_629FEAAXX_2.tar.gz	100810_UNC2-RDR300275_00019_FC_629FEAAXX.2	d6581403f438e770a2908edb09fb968f
Colon Adenocarcinoma - TCGA, US	COAD-US	c85ba7b1-a806-45a5-98bb-6387861fdfe1	UNCID_2218034.aee9c56c-b7fc-4fa1-9c77-08087dbe0169.100603_UNC3-RDR300156_0007_61MM1AAXX_4.tar.gz	100603_UNC3-RDR300156_0007_61MM1AAXX.4	d023e793b6bc51c2974c1a06665847ae
Colon Adenocarcinoma - TCGA, US	COAD-US	c95a3f38-9d0b-4590-b08d-90d2f383c7e5	UNCID_2217521.ffac8b7c-64ac-429c-800b-fb2a5b6deefe.100813_UNC3-RDR300156_00019_FC_629UPAAXX_8.tar.gz	100813_UNC3-RDR300156_00019_FC_629UPAAXX.8	0fa021e2804eb490bca23210783054c4
Colon Adenocarcinoma - TCGA, US	COAD-US	d59606de-39e0-4117-88ee-049d5c6b012e	UNCID_2167681.67cab911-4a5a-410b-87f5-22393125e768.130716_UNC9-SN296_0384_BC289MACXX_5_AGTTCC.tar.gz	130716_UNC9-SN296_0384_BC289MACXX_AGTTCC_L005	227c5827aa2558feb03eed6cac45f3bb
Colon Adenocarcinoma - TCGA, US	COAD-US	db8b65e4-72ef-475b-9eb8-1fc707409631	UNCID_2217864.d28cd72f-27c3-4bea-bfc1-233461270a0b.100630_UNC1-RDR301647_0010_622MUAAXX_2.tar.gz	100630_UNC1-RDR301647_0010_622MUAAXX.2	71545becf37291098f78091fc1be29c1
Colon Adenocarcinoma - TCGA, US	COAD-US	ef3dceba-8b56-470a-8a08-d82b4da7d5d6	UNCID_2167680.29cf10cc-a176-45f5-a570-bba7b569d4f9.130716_UNC9-SN296_0384_BC289MACXX_5_CCGTCC.tar.gz	130716_UNC9-SN296_0384_BC289MACXX_CCGTCC_L005	d22783988c0a8c6526e2147fcf87ec36
Colon Adenocarcinoma - TCGA, US	COAD-US	f5df74ba-0791-4982-af1c-fd4c5110f110	UNCID_2211615.9c1d30c4-c8f0-4ca7-bec7-243f81b7680a.110309_UNC3-RDR300156_00080_FC_62J42AAXX_3.tar.gz	110309_UNC3-RDR300156_00080_FC_62J42AAXX.3	b0885abf2031001742efd48289653b7f
Colon Adenocarcinoma - TCGA, US	COAD-US	fb204dcc-dc93-44a1-b498-c8b31e2c02fb	UNCID_2217544.d660ee4f-58f3-4fd9-997a-6a2d0eefa66f.100811_UNC7-RDR3001641_00019_FC_629GAAAXX_5.tar.gz	100811_UNC7-RDR3001641_00019_FC_629GAAAXX.5	8f2b3cb861f77d4405c4d509b6404c95
Colon Adenocarcinoma - TCGA, US	COAD-US	feae357d-f624-4ea7-bc40-f9b4a31d4c22	UNCID_2327167.c73b5974-5e67-41c9-b2c9-b38420465112.131118_UNC12-SN629_0336_AC31D0ACXX_7_TGACCA.tar.gz	131118_UNC12-SN629_0336_AC31D0ACXX_TGACCA_L007	80bf582fc35b782763734407de83361a
Lymphoid Neoplasm Diffuse Large B-cell Lymphoma - TCGA, US	DLBC-US	6a60625e-3816-41c5-ab06-429625a99107	UNCID_2272258.144739d3-b2d3-493c-8731-d652f03a5b37.130926_SN254_0496_AD2DY9ACXX_6_ACAGTG.tar.gz	130926_SN254_0496_AD2DY9ACXX_ACAGTG_L006	cc644d66fb8d0e781ecd17ee801b90f8
Lymphoid Neoplasm Diffuse Large B-cell Lymphoma - TCGA, US	DLBC-US	6e013367-6a7f-4cdd-91af-02c28c1a3fd9	UNCID_2272253.594f57f1-a1a9-4a3d-ae9e-fa601a29c917.130926_SN254_0496_AD2DY9ACXX_8_GCCAAT.tar.gz	130926_SN254_0496_AD2DY9ACXX_GCCAAT_L008	384121651cc0b93208d2dc3d0d667691
Lymphoid Neoplasm Diffuse Large B-cell Lymphoma - TCGA, US	DLBC-US	70a798e9-fbc9-4a0d-bce8-76d72e55c372	UNCID_2272256.6fbec533-7f89-4d12-b04c-cf92942c3f33.130926_SN254_0496_AD2DY9ACXX_7_CGATGT.tar.gz	130926_SN254_0496_AD2DY9ACXX_CGATGT_L007	644575062ffde1d67b7d485bb953c507
Lymphoid Neoplasm Diffuse Large B-cell Lymphoma - TCGA, US	DLBC-US	be7df1d5-0202-4661-a1fc-f77c10ed4952	UNCID_2272257.f43a92ce-fc88-4e40-be91-0b5641ad844e.130926_SN254_0496_AD2DY9ACXX_7_CAGATC.tar.gz	130926_SN254_0496_AD2DY9ACXX_CAGATC_L007	b2882804d90b1632555340f06832ff80
Lymphoid Neoplasm Diffuse Large B-cell Lymphoma - TCGA, US	DLBC-US	bf622082-b075-4456-a7d8-8d35c3cf42b7	UNCID_2272259.40024e0a-a264-4dd8-9138-9a468b9c12ca.130926_SN254_0496_AD2DY9ACXX_6_AGTTCC.tar.gz	130926_SN254_0496_AD2DY9ACXX_AGTTCC_L006	e9670fc412aa45f9b6a5a841c941d36a
Lymphoid Neoplasm Diffuse Large B-cell Lymphoma - TCGA, US	DLBC-US	c2a75ae0-90c4-4ad7-b384-884fa95aadf3	UNCID_2272255.a0091162-1691-4b4c-990f-c58369e09548.130926_SN254_0496_AD2DY9ACXX_7_AGTCAA.tar.gz	130926_SN254_0496_AD2DY9ACXX_AGTCAA_L007	7da65d55e936d51c6078ed21aa4c03c1
Lymphoid Neoplasm Diffuse Large B-cell Lymphoma - TCGA, US	DLBC-US	f43220be-dd8d-4f7b-9429-c8ba02a7f2fe	UNCID_2272254.953e90e7-a9a6-47d6-bd4a-fe18e780b9e0.130926_SN254_0496_AD2DY9ACXX_8_ACAGTG.tar.gz	130926_SN254_0496_AD2DY9ACXX_ACAGTG_L008	da07adf52f4239fae661dc477c8d2079
Brain Glioblastoma Multiforme - TCGA, US	GBM-US	00b3b72b-0ac4-4016-bfa2-0bfcd5645d4f	G17498.TCGA-02-2483-01A-01R-1849-01.2.tar.gz	G17498.TCGA-02-2483-01A-01R-1849-01.2.bam	48a8c2d34f2c787493bc681aebdd3ddc
Brain Glioblastoma Multiforme - TCGA, US	GBM-US	06c25514-28c4-4140-8db5-0a1c36df77a9	G17199.TCGA-06-0744-01A-01R-1849-01.2.tar.gz	G17199.TCGA-06-0744-01A-01R-1849-01.2.bam	de005f7e24ea202cc699512eed858a34
Brain Glioblastoma Multiforme - TCGA, US	GBM-US	0b0b7b0c-d669-4667-8b3f-39c4c2946bbb	G17666.TCGA-06-5415-01A-01R-1849-01.2.tar.gz	G17666.TCGA-06-5415-01A-01R-1849-01.2.bam	2118bb09feda3d58075b4535bb964da1
Brain Glioblastoma Multiforme - TCGA, US	GBM-US	0fa2b935-99e8-4466-a86e-9bbb1e3657f3	G17675.TCGA-19-2624-01A-01R-1850-01.2.tar.gz	G17675.TCGA-19-2624-01A-01R-1850-01.2.bam	fbf03db44f54611e680153f6a7683255
Brain Glioblastoma Multiforme - TCGA, US	GBM-US	263668a7-e877-4311-9c76-13cf23b1e811	G17214.TCGA-06-0190-01A-01R-1849-01.2.tar.gz	G17214.TCGA-06-0190-01A-01R-1849-01.2.bam	4eddd342a530b2fbd5b30e7bda3998fd
Brain Glioblastoma Multiforme - TCGA, US	GBM-US	2e52bc09-1ac8-41ec-b0f0-31330bd4cf42	G17494.TCGA-14-2554-01A-01R-1850-01.2.tar.gz	G17494.TCGA-14-2554-01A-01R-1850-01.2.bam	474cdfeb1e78b1641cb9110616ba11de
Brain Glioblastoma Multiforme - TCGA, US	GBM-US	30d7cac2-65d4-49ae-8aff-992a2e4e3617	G17205.TCGA-06-0745-01A-01R-1849-01.2.tar.gz	G17205.TCGA-06-0745-01A-01R-1849-01.2.bam	8bb960b7043e85e61af2c6c1f9e1ac25
Brain Glioblastoma Multiforme - TCGA, US	GBM-US	3f113f42-60ab-4b46-a4e5-70899f42f462	G17673.TCGA-26-5135-01A-01R-1850-01.2.tar.gz	G17673.TCGA-26-5135-01A-01R-1850-01.2.bam	824b1ad8672cd798e5302683ed156c64
Brain Glioblastoma Multiforme - TCGA, US	GBM-US	4f8cfecc-3165-4dd4-8343-5e34382b8d8f	G17234.TCGA-06-0686-01A-01R-1849-01.2.tar.gz	G17234.TCGA-06-0686-01A-01R-1849-01.2.bam	749a6efa5735974bdde45803a104cca0
Brain Glioblastoma Multiforme - TCGA, US	GBM-US	50ecb5e8-7866-44ec-9bbb-5d60be340c36	G17815.TCGA-19-5960-01A-11R-1850-01.4.tar.gz	G17815.TCGA-19-5960-01A-11R-1850-01.4.bam	ae2cb112f313a7b48d5ebee14eead993
Brain Glioblastoma Multiforme - TCGA, US	GBM-US	52918733-0b2d-462b-8784-70bd148d9ffe	G17483.TCGA-27-2523-01A-01R-1850-01.2.tar.gz	G17483.TCGA-27-2523-01A-01R-1850-01.2.bam	d443ea4bbd917b43bd3bc20882f07eb2
Brain Glioblastoma Multiforme - TCGA, US	GBM-US	6dcda4f1-0910-4e80-80b1-4357c55519e8	G17814.TCGA-06-5411-01A-01R-1849-01.4.tar.gz	G17814.TCGA-06-5411-01A-01R-1849-01.4.bam	eeb00e1b5c8d4524798d8fbcd8c386de
Brain Glioblastoma Multiforme - TCGA, US	GBM-US	88f0b526-1ff9-4439-ad3e-82c5d6aab951	G17669.TCGA-19-2620-01A-01R-1850-01.2.tar.gz	G17669.TCGA-19-2620-01A-01R-1850-01.2.bam	51cebd1880ca8a00ebfd1f955b5dcabb
Brain Glioblastoma Multiforme - TCGA, US	GBM-US	8ef04a61-1ee2-482f-8647-e5812772d75e	G17662.TCGA-32-1970-01A-01R-1850-01.2.tar.gz	G17662.TCGA-32-1970-01A-01R-1850-01.2.bam	6958fbe7875b28a6af6dcfce21d5e68d
Brain Glioblastoma Multiforme - TCGA, US	GBM-US	98f2d5fa-7957-4a71-bb46-728ff20776ae	G17473.TCGA-14-1034-01A-01R-1849-01.2.tar.gz	G17473.TCGA-14-1034-01A-01R-1849-01.2.bam	14a341c7a1dac456e0e9d419551a2c04
Brain Glioblastoma Multiforme - TCGA, US	GBM-US	9902269a-805a-4304-8a51-9644a025093e	G17482.TCGA-06-2570-01A-01R-1849-01.2.tar.gz	G17482.TCGA-06-2570-01A-01R-1849-01.2.bam	5a91aed82c1aaf65d6ce9a4ba6d8df79
Brain Glioblastoma Multiforme - TCGA, US	GBM-US	9c136ebb-46f5-47d7-b931-45c750ff1e31	G17497.TCGA-14-1823-01A-01R-1849-01.2.tar.gz	G17497.TCGA-14-1823-01A-01R-1849-01.2.bam	43a4c0b18e65b67e617cf13b146abfdd
Brain Glioblastoma Multiforme - TCGA, US	GBM-US	b51c550d-d83e-4170-8834-8cadc913c8d2	G17469.TCGA-06-2557-01A-01R-1849-01.2.tar.gz	G17469.TCGA-06-2557-01A-01R-1849-01.2.bam	3128dbd39ffc5ab02060c2c323fe2739
Brain Glioblastoma Multiforme - TCGA, US	GBM-US	bb8cd408-ee39-4dc4-8657-0c53ae5ee47c	G17474.TCGA-19-1389-02A-21R-2005-01.2.tar.gz	G17474.TCGA-19-1389-02A-21R-2005-01.2.bam	59f8ed90ae6314e8cfaf384497f1952d
Brain Glioblastoma Multiforme - TCGA, US	GBM-US	d0dc97b1-0dd1-40b0-89c5-f7cc748d8ecf	G17640.TCGA-19-2629-01A-01R-1850-01.2.tar.gz	G17640.TCGA-19-2629-01A-01R-1850-01.2.bam	993e83cdfb12080c2df290066ca2f684
Brain Glioblastoma Multiforme - TCGA, US	GBM-US	dd8035f9-7285-41be-b5ed-3ccdc4e161ca	G17655.TCGA-26-5132-01A-01R-1850-01.2.tar.gz	G17655.TCGA-26-5132-01A-01R-1850-01.2.bam	2ce96fc09f5646dacf0d5c6f04201124
Brain Glioblastoma Multiforme - TCGA, US	GBM-US	de2bc0e8-bf7d-4196-93a1-20e1fecaf66a	G17231.TCGA-06-0171-02A-11R-2005-01.2.tar.gz	G17231.TCGA-06-0171-02A-11R-2005-01.2.bam	40cae40c995e5e729ef0ad85c07afb69
Brain Glioblastoma Multiforme - TCGA, US	GBM-US	df980cfc-0b67-4b07-84e4-d4d0c169f964	G17485.TCGA-14-1402-02A-01R-2005-01.2.tar.gz	G17485.TCGA-14-1402-02A-01R-2005-01.2.bam	862a36684ff23a105a718849adec93c2
Brain Glioblastoma Multiforme - TCGA, US	GBM-US	e173716e-e0fe-4a80-bf4f-bf254cd37928	G17500.TCGA-27-1831-01A-01R-1850-01.2.tar.gz	G17500.TCGA-27-1831-01A-01R-1850-01.2.bam	108da6196b48ed7c3cb37284b406cfe3
Brain Glioblastoma Multiforme - TCGA, US	GBM-US	e42761d6-000d-45bb-97e6-f2b647764682	G17200.TCGA-06-0125-01A-01R-1849-01.2.tar.gz	G17200.TCGA-06-0125-01A-01R-1849-01.2.bam	eba1f4e8f667a083e8312af7ba996644
Brain Glioblastoma Multiforme - TCGA, US	GBM-US	ed951674-e5be-421d-a978-df88c4e79e55	G17501.TCGA-27-2528-01A-01R-1850-01.2.tar.gz	G17501.TCGA-27-2528-01A-01R-1850-01.2.bam	e23293394bb35b3bc67d80a029b92dd8
Brain Glioblastoma Multiforme - TCGA, US	GBM-US	f1682f50-5698-446b-a06c-faffd04d97fe	G17796.TCGA-41-5651-01A-01R-1850-01.4.tar.gz	G17796.TCGA-41-5651-01A-01R-1850-01.4.bam	37b84ded00b1e72bb2d482742e99ea90
Brain Glioblastoma Multiforme - TCGA, US	GBM-US	f1792077-d481-45d7-bb9f-73718327e39a	G17232.TCGA-06-0210-02A-01R-2005-01.2.tar.gz	G17232.TCGA-06-0210-02A-01R-2005-01.2.bam	b2a8de34c5788194ba4664fd003e053e
Brain Glioblastoma Multiforme - TCGA, US	GBM-US	f63cd04d-d0f2-4988-a955-e3b95e933227	G17191.TCGA-06-0211-01A-01R-1849-01.2.tar.gz	G17191.TCGA-06-0211-01A-01R-1849-01.2.bam	7ff35ddd0ecd6727b69944d1f1276a28
Brain Glioblastoma Multiforme - TCGA, US	GBM-US	f6ebafe4-2d48-48db-963a-cbf016a3038c	G17213.TCGA-06-0157-01A-01R-1849-01.2.tar.gz	G17213.TCGA-06-0157-01A-01R-1849-01.2.bam	c83a63652d48099bad14d55dd25635b3
Brain Glioblastoma Multiforme - TCGA, US	GBM-US	f752e5d9-00a8-41f1-ae38-2b589f499088	G17504.TCGA-02-2485-01A-01R-1849-01.2.tar.gz	G17504.TCGA-02-2485-01A-01R-1849-01.2.bam	bf8159e1299ef0c46dd992f8361f281e
Head and Neck Squamous Cell Carcinoma - TCGA, US	HNSC-US	006b0868-0c85-436d-8aeb-67016209d25f	UNCID_2202081.162eb8e8-ec68-4c71-8f4d-96672760e0b3.111108_UNC15-SN850_0145_BC03RAACXX_8_TTAGGC.tar.gz	111108_UNC15-SN850_0145_BC03RAACXX_TTAGGC_L008	8044731a95d5b5a4e77259fe878b766c
Head and Neck Squamous Cell Carcinoma - TCGA, US	HNSC-US	06f87926-73b2-482c-ad5b-80aefab1c8be	UNCID_2201349.75d5bb5b-ba86-4ce7-bfba-6e2e35ec1262.111118_UNC12-SN629_0170_AD075HACXX_5_TTAGGC.tar.gz	111118_UNC12-SN629_0170_AD075HACXX_TTAGGC_L005	7990acb85a6ef4cc715bcf24ea996569
Head and Neck Squamous Cell Carcinoma - TCGA, US	HNSC-US	119ad01f-71d8-493b-9f69-189a7a26329f	UNCID_2202366.010d78d6-f2fa-4112-8ebc-c41082e6ddcc.111103_UNC12-SN629_0167_BD09LHACXX_8_ACTTGA.tar.gz	111103_UNC12-SN629_0167_BD09LHACXX_ACTTGA_L008	739142f886528818ccb658d7b055a9cf
Head and Neck Squamous Cell Carcinoma - TCGA, US	HNSC-US	240dbc93-01eb-47f7-9f36-e91e013a9203	UNCID_2197063.26751c07-194c-4886-90b4-82b080286bfe.111108_UNC13-SN749_0134_AD07FTACXX_2_ATCACG.tar.gz	111108_UNC13-SN749_0134_AD07FTACXX_ATCACG_L002	6b75a901ed09ea3d4ec3d480af785574
Head and Neck Squamous Cell Carcinoma - TCGA, US	HNSC-US	3fb46808-53da-4e8b-a669-40b8d28ee829	UNCID_2194418.860528a4-b0c5-4251-bf96-a81513e5ef4d.120402_UNC16-SN851_0143_AC0MAHACXX_2_CGATGT.tar.gz	120402_UNC16-SN851_0143_AC0MAHACXX_CGATGT_L002	b47fd3321ea42cfd2981ba13c8f063fb
Head and Neck Squamous Cell Carcinoma - TCGA, US	HNSC-US	4afb7dd2-d837-4ee8-b05a-2f5c5608a71c	UNCID_2200482.898aa183-162f-47a6-b564-4708b5dabdd0.111116_UNC10-SN254_0305_BD07BUACXX_8_TAGCTT.tar.gz	111116_UNC10-SN254_0305_BD07BUACXX_TAGCTT_L008	36b5f7b201b03c6d9ee936447379e1c2
Head and Neck Squamous Cell Carcinoma - TCGA, US	HNSC-US	4bd00de6-5bf3-4e93-afc2-c8203b03f31a	UNCID_2198916.274a8786-29f5-4e9c-8695-98970d3995be.120109_UNC15-SN850_0161_AD0J66ACXX_6_CGATGT.tar.gz	120109_UNC15-SN850_0161_AD0J66ACXX_CGATGT_L006	0b5d7e6c0c4cac8f37221a417ab705f0
Head and Neck Squamous Cell Carcinoma - TCGA, US	HNSC-US	4e278bd5-b7eb-4bdd-9e5c-4a38896affca	UNCID_2201043.d80de8fd-20dc-451f-8554-cacf5b6b0698.111117_UNC14-SN744_0189_AD09V4ACXX_2_ACTTGA.tar.gz	111117_UNC14-SN744_0189_AD09V4ACXX_ACTTGA_L002	f41ca15e32b0ce5857082974f7a39fba
Head and Neck Squamous Cell Carcinoma - TCGA, US	HNSC-US	4e2c843d-cc14-416d-9e01-ea37af9cfaed	UNCID_2664318.ec8a9f1d-1ba9-4c98-8a09-7354f0ddb685.141030_UNC15-SN850_0397_AC5F8LACXX_8_TGACCA.tar.gz	141030_UNC15-SN850_0397_AC5F8LACXX_TGACCA_L008	7a123e9bf6f5a6203f52a43634f70e62
Head and Neck Squamous Cell Carcinoma - TCGA, US	HNSC-US	4f099f85-ec2e-4a28-b230-0d5117022a99	UNCID_2195565.1bd2c2ee-eb5b-41e6-b106-8038b88a24ca.120305_UNC16-SN851_0133_AC0JB6ACXX_3_CGATGT.tar.gz	120305_UNC16-SN851_0133_AC0JB6ACXX_CGATGT_L003	1f979fa1cd01e92dba5776c2e0ff3ebc
Head and Neck Squamous Cell Carcinoma - TCGA, US	HNSC-US	5a9a3e9c-93ae-48df-95af-9b46329e5245	UNCID_2207201.97891596-1e24-435b-aec0-29bee5f3cb04.110720_UNC14-SN744_0144_AC0404ABXX_8.tar.gz	110720_UNC14-SN744_0144_AC0404ABXX.8	58c14d2fe6fd055a5904be8f1edd09fb
Head and Neck Squamous Cell Carcinoma - TCGA, US	HNSC-US	5af68b5a-4616-491a-8207-4bde5917e22f	UNCID_2200549.47456c73-1469-4f31-a44a-66f115087f25.111116_UNC10-SN254_0305_BD07BUACXX_6_ACAGTG.tar.gz	111116_UNC10-SN254_0305_BD07BUACXX_ACAGTG_L006	73a6bb9e1057a77c16fdc5064517d7f7
Head and Neck Squamous Cell Carcinoma - TCGA, US	HNSC-US	62387764-0fa0-4a0b-81a7-2bd039a8127a	UNCID_2200966.6c9c6dcc-d1cc-4d33-8555-ecb4ed8f7826.111117_UNC14-SN744_0189_AD09V4ACXX_5_GATCAG.tar.gz	111117_UNC14-SN744_0189_AD09V4ACXX_GATCAG_L005	4f1633641f5f37da675e9b9b6fb55d8b
Head and Neck Squamous Cell Carcinoma - TCGA, US	HNSC-US	6cec45a1-75b2-4c78-a860-e292f80a4903	UNCID_2200530.d10ce5a7-da57-407f-8ec8-6efd0072cf28.111116_UNC10-SN254_0305_BD07BUACXX_3_ACTTGA.tar.gz	111116_UNC10-SN254_0305_BD07BUACXX_ACTTGA_L003	8ee01fd0cadcbdb6c43a272a2af4f655
Head and Neck Squamous Cell Carcinoma - TCGA, US	HNSC-US	6d095c54-8a67-41c0-b909-c79a372f9f89	UNCID_2201494.cc6b6cff-18ed-4df8-8d78-470e46c83378.111104_UNC10-SN254_0300_BD07FPACXX_1_ATCACG.tar.gz	111104_UNC10-SN254_0300_BD07FPACXX_ATCACG_L001	6005eaf6ef628e5a447c3f5e34873a14
Head and Neck Squamous Cell Carcinoma - TCGA, US	HNSC-US	6e3fa164-4b31-4e55-80c8-7f6c3cf81c2e	UNCID_2196981.a06ce58f-8d01-4a1c-bd8f-a731f304fb1b.111108_UNC13-SN749_0134_AD07FTACXX_8_TTAGGC.tar.gz	111108_UNC13-SN749_0134_AD07FTACXX_TTAGGC_L008	2b9fdeb9c7663dbaf1742b3389ac2c3f
Head and Neck Squamous Cell Carcinoma - TCGA, US	HNSC-US	7395bc91-f2f8-41aa-ac7c-35d3c40d56ba	UNCID_2207157.6b35871c-5b53-4135-8917-7dddedb3ed90.110725_UNC14-SN744_0148_AD0E57ABXX_2.tar.gz	110725_UNC14-SN744_0148_AD0E57ABXX.2	8a0b030f9d658ce2309772b5f937907e
Head and Neck Squamous Cell Carcinoma - TCGA, US	HNSC-US	78fdcfe1-4c58-434b-8c04-3e66c42d288d	UNCID_2194779.d2aace76-8b2d-4b26-8d10-ca4cf14ef868.120313_UNC9-SN296_0281_BD0UM8ACXX_2_TGACCA.tar.gz	120313_UNC9-SN296_0281_BD0UM8ACXX_TGACCA_L002	eedd0505a234db5829b9b2d43e0fbea0
Head and Neck Squamous Cell Carcinoma - TCGA, US	HNSC-US	7982cfe9-e0dc-4f14-b25a-4406b8d564b6	UNCID_2199571.e7e06ded-74f0-40a0-952c-4b036040d51d.111229_UNC15-SN850_0157_AD0MHHACXX_2_ATCACG.tar.gz	111229_UNC15-SN850_0157_AD0MHHACXX_ATCACG_L002	86108a996beb0d9e4b8cd1ce85c6e0dc
Head and Neck Squamous Cell Carcinoma - TCGA, US	HNSC-US	8367aa8a-2fec-4139-8d23-a90c939a82d1	UNCID_2202032.4f6060d8-e47b-40e6-8700-6769cb5bb969.111115_UNC15-SN850_0147_BC03RBACXX_4_ATCACG.tar.gz	111115_UNC15-SN850_0147_BC03RBACXX_ATCACG_L004	5cb4c8e30fda8a7c9fc27bfdec0c241d
Head and Neck Squamous Cell Carcinoma - TCGA, US	HNSC-US	959d6cd8-9fae-4c40-9488-ef94bc23e95b	UNCID_2202168.70feab34-35f1-4936-98dc-1b32358866a7.111108_UNC15-SN850_0145_BC03RAACXX_4_ATCACG.tar.gz	111108_UNC15-SN850_0145_BC03RAACXX_ATCACG_L004	c857aebd8785652d5e3bba2f4368b34a
Head and Neck Squamous Cell Carcinoma - TCGA, US	HNSC-US	95dd4887-4d06-477f-8092-9a5267c1158c	UNCID_2201837.342c8af0-63af-4201-99f6-97986a78d997.111115_UNC15-SN850_0146_AD078TACXX_4_GATCAG.tar.gz	111115_UNC15-SN850_0146_AD078TACXX_GATCAG_L004	2c7a2cbebde7e086d9b91fa481b73f06
Head and Neck Squamous Cell Carcinoma - TCGA, US	HNSC-US	9c2529b2-d364-455e-9702-f89ad879f055	UNCID_2194420.71c0d4bc-c022-462f-8b46-3e9aefdde544.120402_UNC16-SN851_0143_AC0MAHACXX_1_ACAGTG.tar.gz	120402_UNC16-SN851_0143_AC0MAHACXX_ACAGTG_L001	bd5caa7c8877d3351c660a4b8034abce
Head and Neck Squamous Cell Carcinoma - TCGA, US	HNSC-US	9f1876a1-8d9c-4a1e-9de6-68afba5232fa	UNCID_2194522.29da933a-0728-47af-b94f-7b828c5150b7.120312_UNC12-SN629_0193_BD0UPJACXX_8_TAGCTT.tar.gz	120312_UNC12-SN629_0193_BD0UPJACXX_TAGCTT_L008	1d7918a6898591b84afd5ff42115be42
Head and Neck Squamous Cell Carcinoma - TCGA, US	HNSC-US	9f4175d3-6a53-4d12-a360-24f4e0bb5681	UNCID_2200873.2d7409f4-895c-4593-990b-fb0991c0c41c.111122_UNC15-SN850_0148_AC05D7ACXX_6_CGATGT.tar.gz	111122_UNC15-SN850_0148_AC05D7ACXX_CGATGT_L006	827065fa663009cf3cac659a98a16d8a
Head and Neck Squamous Cell Carcinoma - TCGA, US	HNSC-US	a124ec1c-637e-4a02-b16b-3121f6ba573c	UNCID_2198901.4e768aec-1f77-4ce4-ae4d-aa2bfd66fdc5.120109_UNC15-SN850_0161_AD0J66ACXX_8_CGATGT.tar.gz	120109_UNC15-SN850_0161_AD0J66ACXX_CGATGT_L008	65b7da4669cbb428d6fd29c838808ece
Head and Neck Squamous Cell Carcinoma - TCGA, US	HNSC-US	a45a0f5c-b7db-4149-9c47-c86bf6f472fb	UNCID_2201395.d357734e-3f6c-46a8-890c-996d01a21ee1.111118_UNC12-SN629_0171_BD076CACXX_4_ACTTGA.tar.gz	111118_UNC12-SN629_0171_BD076CACXX_ACTTGA_L004	e2a73ac708372cd603a43786a11bf6e4
Head and Neck Squamous Cell Carcinoma - TCGA, US	HNSC-US	aa90a676-6268-40c6-a126-d073fa2f88ee	UNCID_2201481.25730694-0e48-4f92-aaf5-f7a2663a8c05.111104_UNC10-SN254_0300_BD07FPACXX_5_GATCAG.tar.gz	111104_UNC10-SN254_0300_BD07FPACXX_GATCAG_L005	81299af56bbf2c3f8198ec9116993899
Head and Neck Squamous Cell Carcinoma - TCGA, US	HNSC-US	b007ae52-24d8-48ca-bd6b-1d1c1d3f22e1	UNCID_2187699.76eefb18-8fd2-49e2-9692-fbb3e5d0eff7.120815_UNC16-SN851_0177_BD13LJACXX_3_CTTGTA.tar.gz	120815_UNC16-SN851_0177_BD13LJACXX_CTTGTA_L003	5627861a37238d5c6e8e24fd52b39a99
Head and Neck Squamous Cell Carcinoma - TCGA, US	HNSC-US	b42bc079-4b18-48cb-87b5-f212e65d0758	UNCID_2202535.30dc1f2d-9d27-4c6d-830a-0947bcf79cd0.111103_UNC12-SN629_0167_BD09LHACXX_2_TTAGGC.tar.gz	111103_UNC12-SN629_0167_BD09LHACXX_TTAGGC_L002	950669cadbb2355c7b0f987a11dd9531
Head and Neck Squamous Cell Carcinoma - TCGA, US	HNSC-US	b55cc258-5264-43dd-b42e-6f1f81bcd0c0	UNCID_2201305.6243108f-1333-4198-b3af-aec72618ed19.111118_UNC12-SN629_0170_AD075HACXX_3_ATCACG.tar.gz	111118_UNC12-SN629_0170_AD075HACXX_ATCACG_L003	b45ac5113859dd87f409fc4d3642b90e
Head and Neck Squamous Cell Carcinoma - TCGA, US	HNSC-US	b94d618e-3204-4831-8fef-c68fa6e938a2	UNCID_2201791.f50ff900-017d-4cd6-8ba9-ef77d6808516.111115_UNC15-SN850_0146_AD078TACXX_6_ACTTGA.tar.gz	111115_UNC15-SN850_0146_AD078TACXX_ACTTGA_L006	f75ac167c0b603723ad79b61854cdc78
Head and Neck Squamous Cell Carcinoma - TCGA, US	HNSC-US	c6ee426a-874c-48fe-9dc0-d5a2cf4fa7ba	UNCID_2201700.1b31fa14-48de-4b39-adc6-5d6a3db0e70b.111110_UNC14-SN744_0186_AD078MACXX_1_TTAGGC.tar.gz	111110_UNC14-SN744_0186_AD078MACXX_TTAGGC_L001	80b41f1b92dd5841cbb35006f9266d80
Head and Neck Squamous Cell Carcinoma - TCGA, US	HNSC-US	cdf2e7d1-c09f-404b-9669-9c165efa0a66	UNCID_2200548.6ab12cc9-61c7-447c-897d-612075781c72.111116_UNC10-SN254_0305_BD07BUACXX_7_ATCACG.tar.gz	111116_UNC10-SN254_0305_BD07BUACXX_ATCACG_L007	329f66ed923cd7e8bc4dc8d64a9e90f7
Head and Neck Squamous Cell Carcinoma - TCGA, US	HNSC-US	cf2b5069-eedf-406e-a1e8-474afbd5b340	UNCID_2202475.60b90158-db95-4021-9294-d2e92126d713.111103_UNC12-SN629_0167_BD09LHACXX_3_ACTTGA.tar.gz	111103_UNC12-SN629_0167_BD09LHACXX_ACTTGA_L003	f0083bf92ba025df31a504024a573668
Head and Neck Squamous Cell Carcinoma - TCGA, US	HNSC-US	d31c60d8-a513-485d-bcf7-9fe814780f35	UNCID_2198900.38e159a4-9725-4f60-9b46-f21a40874a94.120109_UNC15-SN850_0161_AD0J66ACXX_7_CGATGT.tar.gz	120109_UNC15-SN850_0161_AD0J66ACXX_CGATGT_L007	5953e68d7f4fd8a85c2e5d2eac68d8d5
Head and Neck Squamous Cell Carcinoma - TCGA, US	HNSC-US	d6395021-f46b-411d-8091-7ae761f5e191	UNCID_2201293.e58ff573-4094-4624-a060-9c2954f36de7.111118_UNC12-SN629_0170_AD075HACXX_7_TTAGGC.tar.gz	111118_UNC12-SN629_0170_AD075HACXX_TTAGGC_L007	8a45c9403cebbcb97b9bc9ca81df363b
Head and Neck Squamous Cell Carcinoma - TCGA, US	HNSC-US	e1dd4ec1-f0e4-4f3c-9877-80b724f74c7d	UNCID_2202314.49ab9488-786c-4cdf-b913-5c2cf77173df.111108_UNC15-SN850_0145_BC03RAACXX_1_ATCACG.tar.gz	111108_UNC15-SN850_0145_BC03RAACXX_ATCACG_L001	94abf2c54a48712ca5c9cc7bc56a18f1
Head and Neck Squamous Cell Carcinoma - TCGA, US	HNSC-US	e2c08d2e-456f-4b8e-90cd-cd56b7023c0d	UNCID_2202131.3aff5e4a-437f-4bd7-bc51-bc5ef1c9e548.111108_UNC15-SN850_0145_BC03RAACXX_5_ATCACG.tar.gz	111108_UNC15-SN850_0145_BC03RAACXX_ATCACG_L005	f8e912f9f9f210d9d28d2edc34a5bef8
Head and Neck Squamous Cell Carcinoma - TCGA, US	HNSC-US	e3bf46e6-af7c-440b-9a78-7b8b960921d1	UNCID_2201623.89e229a4-ecbc-486b-bf2c-8e58d21fd17b.111110_UNC14-SN744_0186_AD078MACXX_5_GATCAG.tar.gz	111110_UNC14-SN744_0186_AD078MACXX_GATCAG_L005	f2de013fa74bb563e7bc290ef3b52b77
Head and Neck Squamous Cell Carcinoma - TCGA, US	HNSC-US	e7697e88-96df-4c96-ad8d-6c54df95d29b	UNCID_2201427.8d810625-b9e3-4da7-98af-31f2f5174814.111104_UNC10-SN254_0300_BD07FPACXX_6_GATCAG.tar.gz	111104_UNC10-SN254_0300_BD07FPACXX_GATCAG_L006	944764a932b93ea355b0f721c3136ba8
Head and Neck Squamous Cell Carcinoma - TCGA, US	HNSC-US	ef6e1118-ea8d-4e2a-af93-80d4b371b182	UNCID_2268368.9ba93f5f-1c6f-490b-a917-daae74bcc7fa.130611_UNC15-SN850_0311_AC29PLACXX_5_CGATGT.tar.gz	130611_UNC15-SN850_0311_AC29PLACXX_CGATGT_L005	85a22210e3b4439665fabb78adbff4a2
Head and Neck Squamous Cell Carcinoma - TCGA, US	HNSC-US	f51ee8b7-7b99-4407-83fb-9b395ea7f31a	UNCID_2202285.927aff48-16ef-453a-8639-a44872ea7c1f.111108_UNC15-SN850_0145_BC03RAACXX_2_TTAGGC.tar.gz	111108_UNC15-SN850_0145_BC03RAACXX_TTAGGC_L002	294d70a93805f67733fbc33c0a30f4e9
Kidney Chromophobe - TCGA, US	KICH-US	05824e07-d6cf-4022-868a-fc2b38fc9c53	UNCID_2186428.ee8417b7-5d4b-42e7-b0f1-094a9990fda8.121029_UNC15-SN850_0239_AD13T9ACXX_6_CTTGTA.tar.gz	121029_UNC15-SN850_0239_AD13T9ACXX_CTTGTA_L006	1eeb4631f3911a395a0996762b1079eb
Kidney Chromophobe - TCGA, US	KICH-US	08bd1ad7-3b09-4b44-810a-ef69235d79bb	UNCID_2185974.131cd009-c2f2-4e38-a72d-2018af79986a.121105_UNC13-SN749_0199_BD178MACXX_8_TGACCA.tar.gz	121105_UNC13-SN749_0199_BD178MACXX_TGACCA_L008	8e8e61d2b1c2eee01a8d890f50323741
Kidney Chromophobe - TCGA, US	KICH-US	0eeb2cb0-fd87-4d13-951d-0a6892f2ff20	UNCID_2186060.7e8e0292-b1af-48af-9c53-823d7e0432c9.121106_UNC11-SN627_0258_AC11WRACXX_1_ATGTCA.tar.gz	121106_UNC11-SN627_0258_AC11WRACXX_ATGTCA_L001	1cd7972b68c436ed683143a8a112db14
Kidney Chromophobe - TCGA, US	KICH-US	116ad953-e0ee-417c-88d2-6c35e621cdbf	UNCID_2185973.5cb8881d-dc6e-4b62-b9a3-d96c83d2567e.121105_UNC13-SN749_0199_BD178MACXX_8_CAGATC.tar.gz	121105_UNC13-SN749_0199_BD178MACXX_CAGATC_L008	7e80aa326e8a04f5bde01ae1c898b9e2
Kidney Chromophobe - TCGA, US	KICH-US	16a3153e-0478-470c-8a0e-1d98a19b2cd5	UNCID_2186384.d5965538-4255-4877-88a8-9a71b5cea58c.121029_UNC11-SN627_0257_AC0Y16ACXX_5_CAGATC.tar.gz	121029_UNC11-SN627_0257_AC0Y16ACXX_CAGATC_L005	f891d3d4f23c6b48afe5d13f4ec8200c
Kidney Chromophobe - TCGA, US	KICH-US	1d811d54-caa1-41f3-bfc2-400eebdd97ef	UNCID_2186137.d42c9589-3960-4964-be28-83d275bdc672.121106_UNC11-SN627_0258_AC11WRACXX_6_TGACCA.tar.gz	121106_UNC11-SN627_0258_AC11WRACXX_TGACCA_L006	556491c944c7238b81fd05f3b027850b
Kidney Chromophobe - TCGA, US	KICH-US	1da07641-0d08-4b21-872d-484ab49873ad	UNCID_2186373.1573fde6-2abe-4ef8-b2f3-3c33507aca0c.121029_UNC11-SN627_0257_AC0Y16ACXX_7_CCGTCC.tar.gz	121029_UNC11-SN627_0257_AC0Y16ACXX_CCGTCC_L007	21adf91f0e5c119ab4ed5f9d87228ead
Kidney Chromophobe - TCGA, US	KICH-US	204896c3-d05d-4224-8846-e02a647168f9	UNCID_2186344.97fd79a1-7275-47c2-bd10-b62eb0622856.121022_UNC12-SN629_0234_AC107BACXX_4_TGACCA.tar.gz	121022_UNC12-SN629_0234_AC107BACXX_TGACCA_L004	8b58dc7f398503ebf0dfd8d0dd246b6f
Kidney Chromophobe - TCGA, US	KICH-US	29373ffe-b51b-4a14-a2e8-16dae47d1263	UNCID_2186038.2a70e115-e2dd-4c26-bd20-b09c58f551c7.121106_UNC11-SN627_0258_AC11WRACXX_6_CCGTCC.tar.gz	121106_UNC11-SN627_0258_AC11WRACXX_CCGTCC_L006	ba01891fe836c3c5e642c60f33be3710
Kidney Chromophobe - TCGA, US	KICH-US	2993b1d1-283a-479e-8f74-8d6295a41f31	UNCID_2186472.d937a17b-e4a9-4299-bb8a-6147483ee11e.121022_UNC12-SN629_0234_AC107BACXX_5_CTTGTA.tar.gz	121022_UNC12-SN629_0234_AC107BACXX_CTTGTA_L005	c31a3a99f258b43f5a4c86ddda2a35a0
Kidney Chromophobe - TCGA, US	KICH-US	3663419c-0d63-46bc-89fc-eaf1dabd6483	UNCID_2186305.e03cb807-3698-434e-8145-6f1620bfd1b4.121022_UNC12-SN629_0234_AC107BACXX_7_AGTTCC.tar.gz	121022_UNC12-SN629_0234_AC107BACXX_AGTTCC_L007	f60b6fc242dbec336420edf5bb55c5d1
Kidney Chromophobe - TCGA, US	KICH-US	4a552035-da30-4f3a-9df5-7e9fac8b2249	UNCID_2186102.58d4d6ea-cb30-47f9-87ff-d2dec6e3385e.121106_UNC11-SN627_0259_BD16TJACXX_1_CAGATC.tar.gz	121106_UNC11-SN627_0259_BD16TJACXX_CAGATC_L001	ea951fa11e4056859a1610074a210318
Kidney Chromophobe - TCGA, US	KICH-US	53b288ad-acc5-4cbc-9b95-f48aee2a1c99	UNCID_2186734.6ec3effa-f0dd-4fae-90d3-c7a90a8e5041.121029_UNC15-SN850_0239_AD13T9ACXX_6_CGATGT.tar.gz	121029_UNC15-SN850_0239_AD13T9ACXX_CGATGT_L006	341a4c183b8a1197c4258aa52f7bafbb
Kidney Chromophobe - TCGA, US	KICH-US	54d683c1-25e6-46fb-b9b4-fbb910b09018	UNCID_2186469.67e21e3d-63a0-4fca-9880-58a71c938294.121022_UNC12-SN629_0234_AC107BACXX_8_CGATGT.tar.gz	121022_UNC12-SN629_0234_AC107BACXX_CGATGT_L008	41dffeb090609a8cdde82c8f318719ff
Kidney Chromophobe - TCGA, US	KICH-US	57f3f0ef-4563-4a0e-af1d-642248572dbf	UNCID_2186058.114b9dbd-0672-4b83-8bdc-cc2432f4fd91.121106_UNC11-SN627_0258_AC11WRACXX_2_CTTGTA.tar.gz	121106_UNC11-SN627_0258_AC11WRACXX_CTTGTA_L002	c13260ed06f273b9ab6b113d135477f4
Kidney Chromophobe - TCGA, US	KICH-US	5cf34af7-61ff-46a2-b8b3-dbd93c1093bd	UNCID_2186095.ab48f18b-485b-4258-9940-b8b536bd2d04.121105_UNC13-SN749_0199_BD178MACXX_3_ATGTCA.tar.gz	121105_UNC13-SN749_0199_BD178MACXX_ATGTCA_L003	73f3cc8b0b19ada43248b850205244f0
Kidney Chromophobe - TCGA, US	KICH-US	6288d3ad-ec6c-494f-a217-a61262c4a20f	UNCID_2186214.4300d79a-b4c8-4d95-8a42-4d5d8962eadc.121106_UNC11-SN627_0259_BD16TJACXX_1_AGTTCC.tar.gz	121106_UNC11-SN627_0259_BD16TJACXX_AGTTCC_L001	11e7687161425b597623b212abc9fa88
Kidney Chromophobe - TCGA, US	KICH-US	6a53fa35-9c73-49ba-8632-ce3ae6726e3f	UNCID_2186549.baa1261d-78ae-4a47-8459-2513361ba6de.121029_UNC11-SN627_0257_AC0Y16ACXX_3_GTCCGC.tar.gz	121029_UNC11-SN627_0257_AC0Y16ACXX_GTCCGC_L003	6b60cbaa5572945697d54d424dd29b30
Kidney Chromophobe - TCGA, US	KICH-US	6b3c58af-b27f-45e7-9097-3a004ee9a0be	UNCID_2186299.16af7da5-68af-4af9-9a2b-66241dfa4d84.121102_UNC15-SN850_0240_BD148CACXX_2_GTGAAA.tar.gz	121102_UNC15-SN850_0240_BD148CACXX_GTGAAA_L002	f9ae97e062f22bab278c8260294267a5
Kidney Chromophobe - TCGA, US	KICH-US	6f84c065-8d12-44f2-9cae-2f3b9304c072	UNCID_2186724.fd4eb5ce-47b3-4c31-b9c5-ca08b3f580db.121029_UNC11-SN627_0257_AC0Y16ACXX_4_AGTTCC.tar.gz	121029_UNC11-SN627_0257_AC0Y16ACXX_AGTTCC_L004	c0e42820bb9167ee7e9351bbb927ee0d
Kidney Chromophobe - TCGA, US	KICH-US	6fcb4f4e-1a5a-4b98-a733-dcab89c06eee	UNCID_2186572.b7b1b89b-13f9-4cae-9673-34e4c31cd3ca.121029_UNC11-SN627_0257_AC0Y16ACXX_2_CTTGTA.tar.gz	121029_UNC11-SN627_0257_AC0Y16ACXX_CTTGTA_L002	4427fd3b205b447dd375439c2d5a8136
Kidney Chromophobe - TCGA, US	KICH-US	73cdc20e-c7a3-4ce4-a9d6-642ae6d57e9d	UNCID_2186511.9e634d59-f421-4a8c-b840-21fd612de48f.121102_UNC15-SN850_0240_BD148CACXX_1_GTCCGC.tar.gz	121102_UNC15-SN850_0240_BD148CACXX_GTCCGC_L001	85f1d337939af1c5fb1dbb1c2e54a356
Kidney Chromophobe - TCGA, US	KICH-US	79d0418c-c744-49ec-b375-4baf9ca23783	UNCID_2186096.f6e81351-3d0e-4a4b-aec4-e88011e8f3f9.121106_UNC11-SN627_0259_BD16TJACXX_5_CGATGT.tar.gz	121106_UNC11-SN627_0259_BD16TJACXX_CGATGT_L005	6690051f6ec8fc84ab2d4a56c389d7b4
Kidney Chromophobe - TCGA, US	KICH-US	7a33e1b4-8b2b-48f4-9503-c4731b727b85	UNCID_2186316.894cd09b-645d-43b8-93ea-5f7f48db12da.121022_UNC12-SN629_0234_AC107BACXX_6_GCCAAT.tar.gz	121022_UNC12-SN629_0234_AC107BACXX_GCCAAT_L006	f6cf75c8974ad9421a8e8f696fca8a24
Kidney Chromophobe - TCGA, US	KICH-US	7c14fa65-4e1a-40e7-b865-28af3912136b	UNCID_2186271.17238de6-eab7-47ed-948e-be06ee5de5b7.121106_UNC11-SN627_0259_BD16TJACXX_2_CCGTCC.tar.gz	121106_UNC11-SN627_0259_BD16TJACXX_CCGTCC_L002	728e390c3ba4c8a02acd875b2b713fc2
Kidney Chromophobe - TCGA, US	KICH-US	8504c84e-21f9-469a-84df-1c8f77f668a9	UNCID_2186470.91aaef0d-6d3f-43e8-90b9-7c8e86beb2c6.121029_UNC15-SN850_0239_AD13T9ACXX_1_TGACCA.tar.gz	121029_UNC15-SN850_0239_AD13T9ACXX_TGACCA_L001	51e43a4202cb746c450733dd908ce490
Kidney Chromophobe - TCGA, US	KICH-US	89ec7e72-a295-4b12-a438-574da1038ee8	UNCID_2186390.ca134742-0f02-4178-b1bf-c6f7a9ff8cce.121029_UNC11-SN627_0257_AC0Y16ACXX_3_AGTCAA.tar.gz	121029_UNC11-SN627_0257_AC0Y16ACXX_AGTCAA_L003	9743aeba23c82aeeaea8545e507d10bd
Kidney Chromophobe - TCGA, US	KICH-US	8fa217f1-88a8-4219-9c67-c839d57f6888	UNCID_2186020.777339be-465d-4877-9f73-6c49b9326e73.121105_UNC13-SN749_0199_BD178MACXX_1_ACAGTG.tar.gz	121105_UNC13-SN749_0199_BD178MACXX_ACAGTG_L001	b9db90862149c27252b86301b1e19ca3
Kidney Chromophobe - TCGA, US	KICH-US	90e1fbf4-2d7e-4c87-a9a9-2b69da8a5ff5	UNCID_2186308.4421b2c6-8de1-41c3-a47a-20c60a86b694.121022_UNC12-SN629_0234_AC107BACXX_7_CAGATC.tar.gz	121022_UNC12-SN629_0234_AC107BACXX_CAGATC_L007	c2834f36b36f6787aa5e072e44e9956d
Kidney Chromophobe - TCGA, US	KICH-US	938e4e94-9cfd-43a0-8413-ebde19c7389b	UNCID_2186437.a805252c-7dca-4e09-9bfa-ded6b5213c2b.121029_UNC15-SN850_0239_AD13T9ACXX_5_GCCAAT.tar.gz	121029_UNC15-SN850_0239_AD13T9ACXX_GCCAAT_L005	d856c2c2cf0699991acd7c4e925899dd
Kidney Chromophobe - TCGA, US	KICH-US	9c1382d9-91b8-49f0-adb5-0fe490adcdd4	UNCID_2186210.efc2a8d3-1ef2-4719-b60d-bd752edda684.121106_UNC11-SN627_0258_AC11WRACXX_2_ACAGTG.tar.gz	121106_UNC11-SN627_0258_AC11WRACXX_ACAGTG_L002	6b10831d3c4b4b9fabc4f24d6d6b1dbb
Kidney Chromophobe - TCGA, US	KICH-US	a83e65c5-f98d-484c-b14f-c4b8bfa962ac	UNCID_2186417.90c36d60-f8f2-4bf6-9f01-fc02e19dde5d.121029_UNC15-SN850_0239_AD13T9ACXX_8_ATGTCA.tar.gz	121029_UNC15-SN850_0239_AD13T9ACXX_ATGTCA_L008	4da4d688edcd2e28cb2b53180d993047
Kidney Chromophobe - TCGA, US	KICH-US	af164f07-db8a-4566-a4fa-641a69911f9d	UNCID_2186046.44b567d8-025b-4f5b-80aa-4e19c6a6afc7.121105_UNC13-SN749_0199_BD178MACXX_6_AGTCAA.tar.gz	121105_UNC13-SN749_0199_BD178MACXX_AGTCAA_L006	9a2be9505b2308df102e42504f8b5e0b
Kidney Chromophobe - TCGA, US	KICH-US	b2b09fa4-8bc6-4adc-a489-6b8c870da67b	UNCID_2186045.e8cc9981-3f57-49cc-9779-72d1c50bc59a.121106_UNC11-SN627_0258_AC11WRACXX_5_AGTCAA.tar.gz	121106_UNC11-SN627_0258_AC11WRACXX_AGTCAA_L005	a02490e91f43e8e67866c8a7a2c5f37a
Kidney Chromophobe - TCGA, US	KICH-US	b9ff0522-e3ff-49c3-857d-d571e62b6b3e	UNCID_2186222.9d5d8b6b-f214-4549-92d9-4ac85f21d25e.121106_UNC11-SN627_0259_BD16TJACXX_8_CCGTCC.tar.gz	121106_UNC11-SN627_0259_BD16TJACXX_CCGTCC_L008	cd0ffd94dc4c02ee6f59e18a26c4500e
Kidney Chromophobe - TCGA, US	KICH-US	bcbd4dfa-7758-4cf2-b3a0-7d36f1e01853	UNCID_2186704.cb8180ec-ce5f-4c1f-ab1a-38717607169f.121022_UNC12-SN629_0234_AC107BACXX_3_CGATGT.tar.gz	121022_UNC12-SN629_0234_AC107BACXX_CGATGT_L003	8a9737ece2e2def2f7ae066d103a0529
Kidney Chromophobe - TCGA, US	KICH-US	c037ab74-bddf-49ea-b178-7649a24804ca	UNCID_2186721.680b6b06-1331-4060-adb3-c44e862895b0.121029_UNC11-SN627_0257_AC0Y16ACXX_1_GTGAAA.tar.gz	121029_UNC11-SN627_0257_AC0Y16ACXX_GTGAAA_L001	48c78365ae01f579be0f9613edd3b6b4
Kidney Chromophobe - TCGA, US	KICH-US	c1af7691-34f6-4318-a959-5ab48442e60f	UNCID_2186264.c30a6cac-b8c1-490a-b897-bbf35dcf0cbc.121106_UNC11-SN627_0259_BD16TJACXX_6_CCGTCC.tar.gz	121106_UNC11-SN627_0259_BD16TJACXX_CCGTCC_L006	8951272d4a90bb969f28e37bc6375c05
Kidney Chromophobe - TCGA, US	KICH-US	c34b3ff7-f3f4-4081-98d4-4db202e34014	UNCID_2186754.0acf650f-8275-4319-bdb4-bb0a6c35c235.121029_UNC15-SN850_0239_AD13T9ACXX_3_AGTCAA.tar.gz	121029_UNC15-SN850_0239_AD13T9ACXX_AGTCAA_L003	1aa5af0c2f95ad99a198ef461e81e900
Kidney Chromophobe - TCGA, US	KICH-US	c4afb504-d63a-494d-873a-6a7d30091f2e	UNCID_2186560.17aa0cc6-c07e-4512-8c0a-e520863a58e4.121029_UNC11-SN627_0257_AC0Y16ACXX_5_ATGTCA.tar.gz	121029_UNC11-SN627_0257_AC0Y16ACXX_ATGTCA_L005	b890474c28ed46f8f76888f48f67a339
Kidney Chromophobe - TCGA, US	KICH-US	d3ce9704-26d6-4ed2-be67-cf91b1387a36	UNCID_2186486.d4d86182-64cd-4b99-91ee-b41b57de112f.121102_UNC15-SN850_0240_BD148CACXX_2_AGTTCC.tar.gz	121102_UNC15-SN850_0240_BD148CACXX_AGTTCC_L002	2e7690ebff1158056f16761c40c8705b
Kidney Chromophobe - TCGA, US	KICH-US	d958af14-d729-44f6-afc8-505fd67af792	UNCID_2186091.d324b289-764c-46e0-8aa3-8d10f6a8c495.121106_UNC11-SN627_0259_BD16TJACXX_6_GCCAAT.tar.gz	121106_UNC11-SN627_0259_BD16TJACXX_GCCAAT_L006	07564afc166eafb68144013355421712
Kidney Chromophobe - TCGA, US	KICH-US	dc9fe40e-92e5-42e6-8e44-0e090d5b8aae	UNCID_2186391.733eaed2-1df1-4832-bc6a-a401b1021795.121029_UNC11-SN627_0257_AC0Y16ACXX_2_CCGTCC.tar.gz	121029_UNC11-SN627_0257_AC0Y16ACXX_CCGTCC_L002	e886ffd6ee689fc9ceaa358f56d47a31
Kidney Chromophobe - TCGA, US	KICH-US	dddb3d8d-cb40-4950-937b-3978b729f483	UNCID_2186198.01816f78-7cee-4160-8a99-85cb23d3a124.121106_UNC11-SN627_0258_AC11WRACXX_3_GTGAAA.tar.gz	121106_UNC11-SN627_0258_AC11WRACXX_GTGAAA_L003	1fb09aa89987a902d6214b6ded2cf846
Kidney Chromophobe - TCGA, US	KICH-US	e3667854-6b7c-4395-9040-65d1ba8a2e3a	UNCID_2186047.19f0564c-19e3-4e32-8362-750fc676f576.121106_UNC11-SN627_0258_AC11WRACXX_3_CGATGT.tar.gz	121106_UNC11-SN627_0258_AC11WRACXX_CGATGT_L003	b6278760498cb14d612d65852c6f7cf7
Kidney Chromophobe - TCGA, US	KICH-US	e79b1741-0b2a-4e71-8f41-1c28b8c46021	UNCID_2186507.102bbfea-fb71-41c8-899d-75670fda81e8.121022_UNC12-SN629_0234_AC107BACXX_6_AGTCAA.tar.gz	121022_UNC12-SN629_0234_AC107BACXX_AGTCAA_L006	8e28eaa8a74f64b55ff20da71c06fc1e
Kidney Chromophobe - TCGA, US	KICH-US	e83340a6-d1b2-4ba7-b4aa-7540bede6fbe	UNCID_2186419.faad58ae-6000-4ab9-8469-ecd92f0344ff.121029_UNC15-SN850_0239_AD13T9ACXX_7_CAGATC.tar.gz	121029_UNC15-SN850_0239_AD13T9ACXX_CAGATC_L007	ac10514951ea57b9d5781880cb788d4e
Kidney Chromophobe - TCGA, US	KICH-US	f257160b-4b16-48c2-a1b3-50acd99d4b1d	UNCID_2186218.b06483d3-e2c0-4f6f-9af4-871c922eb506.121106_UNC11-SN627_0258_AC11WRACXX_4_ATGTCA.tar.gz	121106_UNC11-SN627_0258_AC11WRACXX_ATGTCA_L004	3e45cc2132efb3f9c46f26a2e74c8420
Kidney Chromophobe - TCGA, US	KICH-US	ff9bc3df-28f9-42bd-81c2-f69ee2da1d00	UNCID_2186379.93543d44-72a0-4f35-bc35-3acffc85ced6.121029_UNC11-SN627_0257_AC0Y16ACXX_4_GTGAAA.tar.gz	121029_UNC11-SN627_0257_AC0Y16ACXX_GTGAAA_L004	d8f360f7dc12c87755c1b6cbf8c4ae74
Kidney Renal Clear Cell Carcinoma - TCGA, US	KIRC-US	07316130-3eec-4d63-86cf-cdf167dc5bb4	UNCID_2209289.04931dc2-f51b-4d87-97e9-af5af0132e23.110512_UNC9-SN296_0181_BD0C6RABXX_6.tar.gz	110512_UNC9-SN296_0181_BD0C6RABXX.6	aed11fab0b73ecbe5470f1ad3bb2f592
Kidney Renal Clear Cell Carcinoma - TCGA, US	KIRC-US	0821f0f7-09fc-47f0-9695-9093a831cca1	UNCID_2206954.df706c43-0d65-49aa-9277-3e43bc7aa35d.110819_UNC11-SN627_0140_BB01T2ABXX_4_TTAGGC.tar.gz	110819_UNC11-SN627_0140_BB01T2ABXX.4	0ceeac8ad7fa8b216e278ba4c8684b3d
Kidney Renal Clear Cell Carcinoma - TCGA, US	KIRC-US	1b34fe44-0666-49a9-8074-27814eaa1bb6	UNCID_2206968.6b0668ee-2466-4e31-9362-b4dbebbf598f.110816_UNC9-SN296_0228_AB09YVABXX_6_ATCACG.tar.gz	110816_UNC9-SN296_0228_AB09YVABXX.6	b81ae244c30e27fddc00591d168bc3af
Kidney Renal Clear Cell Carcinoma - TCGA, US	KIRC-US	1d8bab8e-338a-4c52-aefe-c9ee0bac6b73	UNCID_2203460.726396f4-066c-4ae8-854e-c085801503c4.111025_UNC9-SN296_0253_BC04JLABXX_4_CAGATC.tar.gz	111025_UNC9-SN296_0253_BC04JLABXX.4	b5c57984a1d10b154f404ad6dae02550
Kidney Renal Clear Cell Carcinoma - TCGA, US	KIRC-US	1d9f278e-7360-4acf-be12-0c0ef0a870f2	UNCID_2209813.a90575a7-c09f-4d0c-b64d-c7696e923954.110427_UNC15-SN850_0065_BB09BPABXX_3.tar.gz	110427_UNC15-SN850_0065_BB09BPABXX.3	76df1ac82e7b875086cfab19407f3ed6
Kidney Renal Clear Cell Carcinoma - TCGA, US	KIRC-US	1ead4c27-7e6c-4823-91e0-2cb457bc52db	UNCID_2205256.8323ca35-b940-456e-a344-f2b0acdfd70b.110916_UNC16-SN851_0088_BB00T0ABXX_7_ATCACG.tar.gz	110916_UNC16-SN851_0088_BB00T0ABXX.7	f9bad4c75821d00493d217933c0474a2
Kidney Renal Clear Cell Carcinoma - TCGA, US	KIRC-US	2fc626b0-bfdd-43c4-bc88-078f1c89d513	UNCID_2209110.9eb89679-4b90-493f-bdcc-a14c26b5c874.110607_UNC11-SN627_0100_AD0CT7ABXX_3.tar.gz	110607_UNC11-SN627_0100_AD0CT7ABXX.3	f5a5f2a7e02024a67956ffa1eacbcdae
Kidney Renal Clear Cell Carcinoma - TCGA, US	KIRC-US	3abb0bc9-3124-4538-add6-8ab9c1b3cc85	UNCID_2209916.67c91ebf-e8c6-4ec8-a8be-4aa3064332db.110418_UNC15-SN850_0063_BB07MAABXX_4.tar.gz	110418_UNC15-SN850_0063_BB07MAABXX.4	97d2dbbcef9ef2d1dc441dc72181b0d4
Kidney Renal Clear Cell Carcinoma - TCGA, US	KIRC-US	44da2a42-431c-40a1-a198-3f602844e4f9	UNCID_2209279.61a73497-ffb0-46dd-8a1e-a4f7e5dd4fb0.110520_UNC9-SN296_0182_BD0C91ABXX_2.tar.gz	110520_UNC9-SN296_0182_BD0C91ABXX.2	cdf8987977f502c34e1097e3e2d16f44
Kidney Renal Clear Cell Carcinoma - TCGA, US	KIRC-US	4ab74f72-d4e0-4954-b88d-e65f995085c2	UNCID_2209929.890fcbee-5720-4a9e-8d71-bb623705e71b.110418_UNC15-SN850_0063_BB07MAABXX_5.tar.gz	110418_UNC15-SN850_0063_BB07MAABXX.5	d7fb8f18ed9f8f9d1ba3bd30d9a80c6c
Kidney Renal Clear Cell Carcinoma - TCGA, US	KIRC-US	4bee71f6-858a-4fa4-a31a-29641a4d5c80	UNCID_2207085.4d605da9-57c9-4041-bb4c-af8e4e4eb918.110719_UNC11-SN627_0126_BC01YJABXX_7.tar.gz	110719_UNC11-SN627_0126_BC01YJABXX.7	6deb4c6e5320482b449a4b20822d6c0f
Kidney Renal Clear Cell Carcinoma - TCGA, US	KIRC-US	4c3c342f-01a5-4863-ac55-9f55cab5c976	UNCID_2210629.fd2f5ac4-4119-491b-bcc6-7cd5d70922b9.110324_UNC9-SN296_0160_AB038BABXX_2.tar.gz	110324_UNC9-SN296_0160_AB038BABXX.2	dd6a77068e636274d53eb0bf0050e71d
Kidney Renal Clear Cell Carcinoma - TCGA, US	KIRC-US	55751426-ad73-46b3-b5a0-c1102c312433	UNCID_2206581.7694eaf3-732e-4b23-b8fe-ce713c1a4b18.110926_UNC16-SN851_0092_BD0E5BABXX_3_ACAGTG.tar.gz	110926_UNC16-SN851_0092_BD0E5BABXX.3	6bcea6416978c3c1919eaddd72d58708
Kidney Renal Clear Cell Carcinoma - TCGA, US	KIRC-US	58f32c34-1979-4c3a-a3ee-ffbbc3c4ed8f	UNCID_2251250.a284bc7d-ad6b-4122-9aac-7268297e8704.110330_UNC9-SN296_0163_BB05MBABXX_7.tar.gz	110330_UNC9-SN296_0163_BB05MBABXX.7	1402ee1651e61b0bb07a7678cf03811b
Kidney Renal Clear Cell Carcinoma - TCGA, US	KIRC-US	5b46d4df-046f-493e-a33d-30a40c02c21f	UNCID_2203448.36b6ca18-f7c3-478c-a431-63ab03e69c12.111025_UNC9-SN296_0252_AD0F59ABXX_2_CAGATC.tar.gz	111025_UNC9-SN296_0252_AD0F59ABXX.2	85cdec9e3028b24f959b2202b06ec7d3
Kidney Renal Clear Cell Carcinoma - TCGA, US	KIRC-US	5bfd8fa5-9d6b-42e7-976c-39f9802a7ffb	UNCID_2209642.2b768c1c-c655-47e0-96f2-05bcd8daa73a.110429_SN851_0036_BB0BGLABXX_3.tar.gz	110429_SN851_0036_BB0BGLABXX.3	0141d242e39e8da4a23c40fce4466e8c
Kidney Renal Clear Cell Carcinoma - TCGA, US	KIRC-US	61d384a2-0581-4c92-9598-d77357b4a705	UNCID_2209533.9ae89964-9ff2-4d38-ade0-03581b3f7ae6.110517_UNC14-SN744_0117_BC036RABXX_3.tar.gz	110517_UNC14-SN744_0117_BC036RABXX.3	2177164b304a2c1a80a5da98bb75f0df
Kidney Renal Clear Cell Carcinoma - TCGA, US	KIRC-US	62259e37-f0bc-439c-bf78-9a9c51a3c862	UNCID_2209794.61de326f-12b9-47b4-948e-c84c75e6231f.110429_UNC14-SN744_0106_AB066TABXX_2.tar.gz	110429_UNC14-SN744_0106_AB066TABXX.2	508b352d767f33d2131f1f9ff7486cf7
Kidney Renal Clear Cell Carcinoma - TCGA, US	KIRC-US	7aca28e1-5580-401c-a29d-b52448b0a9f0	UNCID_2209865.f66ad0c1-2663-4f0d-80b0-fbdb6a94e607.110421_UNC9-SN296_0172_AC0152ABXX_3.tar.gz	110421_UNC9-SN296_0172_AC0152ABXX.3	d9e65f0fe78b90fa4bf066ca5181de5e
Kidney Renal Clear Cell Carcinoma - TCGA, US	KIRC-US	7c156208-4f3e-4b6b-9b3f-a6b6b670f3b1	UNCID_2208845.70f6fa46-a451-44df-b684-5f252172d508.110617_UNC10-SN254_0235_BC03GPABXX_7.tar.gz	110617_UNC10-SN254_0235_BC03GPABXX.7	6580ab2442c0288b49a720945cc5d36a
Kidney Renal Clear Cell Carcinoma - TCGA, US	KIRC-US	85a1c9fe-0eae-4303-b9af-408d92100518	UNCID_2206451.5dfb0514-3f93-446c-80be-1c964744dbb8.110919_UNC13-SN749_0114_BB007YABXX_4_ATCACG.tar.gz	110919_UNC13-SN749_0114_BB007YABXX.4	e47a773f0bfbafdeaa7b2ef6219fa4b5
Kidney Renal Clear Cell Carcinoma - TCGA, US	KIRC-US	8be311f0-354b-4fdf-bb58-e787c1f09466	UNCID_2206515.2a83812c-0319-45c7-9e17-0849b9dc77ec.110926_UNC10-SN254_0279_AD0E60ABXX_8_ACTTGA.tar.gz	110926_UNC10-SN254_0279_AD0E60ABXX.8	9b1f0ae5a4edd0022da4ec2d3c0085dd
Kidney Renal Clear Cell Carcinoma - TCGA, US	KIRC-US	93787ee8-976e-45ff-a9a7-16560d53eac1	UNCID_2206575.017b8d94-3c24-4bb0-9aff-f8bc623d2f4b.110926_UNC16-SN851_0092_BD0E5BABXX_8_ACAGTG.tar.gz	110926_UNC16-SN851_0092_BD0E5BABXX.8	14863af035035abad6c71bbe639fba2e
Kidney Renal Clear Cell Carcinoma - TCGA, US	KIRC-US	9aa59d4f-9787-4046-90ec-ea5cf870ddc5	UNCID_2209226.dc557907-3bd3-44a1-84ca-164382709b81.110525_UNC14-SN744_0118_AD0D60ABXX_5.tar.gz	110525_UNC14-SN744_0118_AD0D60ABXX.5	579ddebe206ece367d4acef720c10dcc
Kidney Renal Clear Cell Carcinoma - TCGA, US	KIRC-US	9af7bac9-d150-4c4d-bec6-22418c49b39a	UNCID_2203308.29739602-d94f-4341-849e-a5b8a4c342eb.111025_UNC12-SN629_0164_BC04WGABXX_4_CAGATC.tar.gz	111025_UNC12-SN629_0164_BC04WGABXX.4	05d8d6a46d28b0121570dc010f5a00a5
Kidney Renal Clear Cell Carcinoma - TCGA, US	KIRC-US	ab13f512-24e0-48ca-bd35-792cf5d0e34a	UNCID_2209700.507264df-eae4-4e84-8ba6-b883190665e9.110429_SN851_0035_AB0AKJABXX_7.tar.gz	110429_SN851_0035_AB0AKJABXX.7	71ff2bcf884e48b47323b016d1d73916
Kidney Renal Clear Cell Carcinoma - TCGA, US	KIRC-US	b51b53fe-4bc7-426a-8ae8-66f40b0c0ee6	UNCID_2263000.5288e310-1d21-4a55-9e20-196749059d9d.130924_UNC9-SN296_0403_AC2BR8ACXX_5_ACAGTG.tar.gz	130924_UNC9-SN296_0403_AC2BR8ACXX_ACAGTG_L005	b999368a7917f237eb6ef7f3da0e1a01
Kidney Renal Clear Cell Carcinoma - TCGA, US	KIRC-US	b7bacade-ef74-49eb-9cdd-f1ba42342dc8	UNCID_2209809.8aa9969f-458c-401f-84a7-5cf76c68f790.110427_UNC15-SN850_0065_BB09BPABXX_5.tar.gz	110427_UNC15-SN850_0065_BB09BPABXX.5	633a02417a3efa67b484bddc9c36c5b4
Kidney Renal Clear Cell Carcinoma - TCGA, US	KIRC-US	b91e66df-724a-43b5-85da-e1003d07d4c2	UNCID_2207391.07a4d275-d7bb-4aee-ae7e-b056a8785643.110712_UNC12-SN629_0108_AC0402ABXX_1.tar.gz	110712_UNC12-SN629_0108_AC0402ABXX.1	1d55a181daa177a88910277080ba6bb7
Kidney Renal Clear Cell Carcinoma - TCGA, US	KIRC-US	c7f0800c-b685-4861-a785-988e1994f117	UNCID_2206544.9deea671-7443-45bd-a45f-97fde279c948.110926_UNC10-SN254_0279_AD0E60ABXX_1_ATCACG.tar.gz	110926_UNC10-SN254_0279_AD0E60ABXX.1	97d6c44508082c5150f2429a1d0f5415
Kidney Renal Clear Cell Carcinoma - TCGA, US	KIRC-US	cb5e49c3-bc74-49c5-8367-862a77ea1299	UNCID_2207669.8da87146-a8a4-4b2a-b25d-43cd0ac9d6e4.110706_UNC15-SN850_0092_AB0BJEABXX_7.tar.gz	110706_UNC15-SN850_0092_AB0BJEABXX.7	a19942f8b86f5adb3f774d97bb2bf62d
Kidney Renal Clear Cell Carcinoma - TCGA, US	KIRC-US	ccb8999d-ebc9-4bb9-9b51-991f12857e62	UNCID_2209763.cc541704-0f6c-413e-8049-77eaba992844.110429_SN851_0035_AB0AKJABXX_2.tar.gz	110429_SN851_0035_AB0AKJABXX.2	a7bf3327ef32e712b26d9303d8bca9fc
Kidney Renal Clear Cell Carcinoma - TCGA, US	KIRC-US	d12dc51a-a781-40e5-a232-aea9df3b033e	UNCID_2209177.61fb0e49-a3e7-4425-bb88-8e7d70fe76d8.110525_UNC15-SN850_0073_BD0CVKABXX_4.tar.gz	110525_UNC15-SN850_0073_BD0CVKABXX.4	ffa8243604c2412fa3f246dbace60270
Kidney Renal Clear Cell Carcinoma - TCGA, US	KIRC-US	d3cefab2-aa60-4103-9ea8-f0cfe58829ae	UNCID_2208261.19fdc607-970e-4ff5-a272-228a4a5e47de.110620_UNC14-SN744_0132_AD0CP3ABXX_8.tar.gz	110620_UNC14-SN744_0132_AD0CP3ABXX.8	9e56e5b881ce30148055e3f5f8c230e1
Kidney Renal Clear Cell Carcinoma - TCGA, US	KIRC-US	de355f4d-8e33-43d2-81ad-f71df7899b2a	UNCID_2206590.8453bed2-371f-47f4-b1aa-b29552f4571c.110926_UNC9-SN296_0245_BC048JABXX_6_ACAGTG.tar.gz	110926_UNC9-SN296_0245_BC048JABXX.6	91514c5db6fc00688ea9e84f89ffebe5
Kidney Renal Clear Cell Carcinoma - TCGA, US	KIRC-US	e6834d9c-db7d-4456-b29f-0327b2e0f201	UNCID_2206991.82f4729f-8e81-4e8c-a545-e6044ec3a197.110812_UNC16-SN851_0075_BD0DE5ABXX_7_ACTTGA.tar.gz	110812_UNC16-SN851_0075_BD0DE5ABXX.7	33c77ffd5f52a7da3b84928ea5b09cc4
Kidney Renal Clear Cell Carcinoma - TCGA, US	KIRC-US	eeba9aa8-809f-4d31-956a-b816e662d15c	UNCID_2207220.08e3b38b-07cb-4288-b41e-d35497712449.110516_UNC16-SN851_0046_BC037JABXX_3.tar.gz	110516_UNC16-SN851_0046_BC037JABXX.3	22d0ea51dbca313b8c9cc16c465d0159
Kidney Renal Clear Cell Carcinoma - TCGA, US	KIRC-US	f821aefd-9919-4467-9e79-0d5ca6974603	UNCID_2207130.ae363a64-41f5-4253-ac6a-ecf6fa4ec610.110719_UNC11-SN627_0126_BC01YJABXX_4.tar.gz	110719_UNC11-SN627_0126_BC01YJABXX.4	e2db2102bab05d2448abed3f3c334373
Kidney Renal Clear Cell Carcinoma - TCGA, US	KIRC-US	f9b3cb64-3cbb-4aea-8d2b-fdc70aaf918d	UNCID_2203328.f9786d89-318d-44ef-b212-0b9dfaf52e75.111025_UNC12-SN629_0164_BC04WGABXX_1_CAGATC.tar.gz	111025_UNC12-SN629_0164_BC04WGABXX.1	5cbd5d97e700763dded6c36505e3fe05
Kidney Renal Clear Cell Carcinoma - TCGA, US	KIRC-US	fde64268-7ada-474e-a903-08ceaabea383	UNCID_2207072.95365098-d660-415e-843d-3726e8821022.110719_UNC11-SN627_0127_AB0AE0ABXX_3.tar.gz	110719_UNC11-SN627_0127_AB0AE0ABXX.3	d27915523670f0564a487e52ed589598
Kidney Renal Papillary Cell Carcinoma - TCGA, US	KIRP-US	07b53428-01cd-48f8-aee2-8dc47e84ccee	UNCID_2169042.06e6ef85-0e04-4473-bbfb-2b277c36b54e.130529_UNC9-SN296_0368_AD24URACXX_3_GATCAG.tar.gz	130529_UNC9-SN296_0368_AD24URACXX_GATCAG_L003	253628672766981cd5a7fb19f5f2f928
Kidney Renal Papillary Cell Carcinoma - TCGA, US	KIRP-US	120a244c-39cf-4e04-ab6a-2d2f719a8e96	UNCID_2179195.7559d95d-0a25-497d-a5c9-e07dd95d80e8.130318_UNC12-SN629_0266_AC20K3ACXX_7_ACTTGA.tar.gz	130318_UNC12-SN629_0266_AC20K3ACXX_ACTTGA_L007	93315e4b43d729ac7a624c728b4c5eae
Kidney Renal Papillary Cell Carcinoma - TCGA, US	KIRP-US	1824871d-ec31-4c0c-9fde-7163830fd8bd	UNCID_2208311.278030c0-cf38-4aee-bdb2-b918f009a658.110620_UNC11-SN627_0108_BD0D5HABXX_7.tar.gz	110620_UNC11-SN627_0108_BD0D5HABXX.7	5fcd44c92cd7e0567c0b4062ad611812
Kidney Renal Papillary Cell Carcinoma - TCGA, US	KIRP-US	1b702a46-d16a-4604-a219-efce2000c7e0	UNCID_2169038.4eabf441-dfaa-4c36-a0a4-8897d4008f3f.130529_UNC9-SN296_0368_AD24URACXX_4_TAGCTT.tar.gz	130529_UNC9-SN296_0368_AD24URACXX_TAGCTT_L004	1edec220e254cd2d04448230f4ac2cf9
Kidney Renal Papillary Cell Carcinoma - TCGA, US	KIRP-US	1e791309-0b14-45ff-9787-0747938d16c6	UNCID_2209626.92fed6cd-4439-4c1f-af25-97ed083b9499.110503_UNC15-SN850_0066_Ab0bh8abxx_4.tar.gz	110503_UNC15-SN850_0066_Ab0bh8abxx.4	1f952d02580a676804bc535d1f152102
Kidney Renal Papillary Cell Carcinoma - TCGA, US	KIRP-US	2913df27-597d-4ee0-a0a1-e4f8a6c819fe	UNCID_2209835.9a505286-4aa4-4f56-b71e-ceddde413e52.110426_UNC10-SN254_0212_AB067PABXX_6.tar.gz	110426_UNC10-SN254_0212_AB067PABXX.6	6a804df272a17f4a860c9cc2f2554d28
Kidney Renal Papillary Cell Carcinoma - TCGA, US	KIRP-US	3dca882c-442c-4553-bd85-beb470f6bfc5	UNCID_2179490.e6e94309-7a4e-4fd3-a91a-1e1ac5ae2ac3.130319_UNC12-SN629_0267_BC22Y1ACXX_7_ACAGTG.tar.gz	130319_UNC12-SN629_0267_BC22Y1ACXX_ACAGTG_L007	643da543a551caac122376f9d726e6ec
Kidney Renal Papillary Cell Carcinoma - TCGA, US	KIRP-US	3e13c328-07db-4425-ab51-d662fc96e8a1	UNCID_2208558.e6235816-bce0-4daf-b1ee-3aade6592470.110620_UNC11-SN627_0108_BD0D5HABXX_8.tar.gz	110620_UNC11-SN627_0108_BD0D5HABXX.8	9e7480d33df39e49db133eb5e6c1fc50
Kidney Renal Papillary Cell Carcinoma - TCGA, US	KIRP-US	3fec6659-f43a-46bd-8496-abf23f082676	UNCID_2209610.12ecf406-9bce-4813-84a5-46819c48265b.110503_UNC15-SN850_0066_Ab0bh8abxx_6.tar.gz	110503_UNC15-SN850_0066_Ab0bh8abxx.6	d6d61bb810f9d3dba20dc0aec7f8a08a
Kidney Renal Papillary Cell Carcinoma - TCGA, US	KIRP-US	4046c73b-aded-474e-8e1a-8d66b1f66638	UNCID_2179691.722ba628-d4b7-41f3-9690-4305f868f3fe.130319_UNC12-SN629_0267_BC22Y1ACXX_1_CAGATC.tar.gz	130319_UNC12-SN629_0267_BC22Y1ACXX_CAGATC_L001	4f9e0b67ea0bad2d65cf5c976fbef662
Kidney Renal Papillary Cell Carcinoma - TCGA, US	KIRP-US	4a863729-23fd-4d2f-9ff5-e28b43c67de9	UNCID_2170297.fae0aab4-41f6-4315-af1c-6d82c1106157.130517_UNC9-SN296_0366_BD250HACXX_1_ACTTGA.tar.gz	130517_UNC9-SN296_0366_BD250HACXX_ACTTGA_L001	c4f8051a06508fca985ef6a2f913e752
Kidney Renal Papillary Cell Carcinoma - TCGA, US	KIRP-US	505df79e-d32c-4871-86fb-02b7a827732f	UNCID_2179208.82d185c7-5587-4b10-b209-5238311570d4.130318_UNC12-SN629_0266_AC20K3ACXX_6_CGATGT.tar.gz	130318_UNC12-SN629_0266_AC20K3ACXX_CGATGT_L006	92ccd7e2f38d56909fc8e8c05edeb8cd
Kidney Renal Papillary Cell Carcinoma - TCGA, US	KIRP-US	55b056f3-5e60-46a5-8721-3dd89d1318f1	UNCID_2179628.b19357df-ef0e-4a01-932c-3dc537ef75ea.130319_UNC12-SN629_0267_BC22Y1ACXX_4_GCCAAT.tar.gz	130319_UNC12-SN629_0267_BC22Y1ACXX_GCCAAT_L004	392b4453b665860b4cfb71ad93ae39c4
Kidney Renal Papillary Cell Carcinoma - TCGA, US	KIRP-US	5946cd1d-d499-4e27-9296-b4bd97be6a69	UNCID_2169039.a888330c-d169-457b-b888-34aaee3957d3.130529_UNC9-SN296_0368_AD24URACXX_4_ACTTGA.tar.gz	130529_UNC9-SN296_0368_AD24URACXX_ACTTGA_L004	f0b554d90ff73a252d6d40b19b204084
Kidney Renal Papillary Cell Carcinoma - TCGA, US	KIRP-US	5c5fd36e-55b1-41da-9924-fb0c3915580a	UNCID_2170077.779d20ea-3a81-4008-b630-3c8cb469fec5.130517_UNC9-SN296_0366_BD250HACXX_4_ATCACG.tar.gz	130517_UNC9-SN296_0366_BD250HACXX_ATCACG_L004	34e795ab37220e60ab30db2042cfa728
Kidney Renal Papillary Cell Carcinoma - TCGA, US	KIRP-US	6c467b65-497f-4902-b40f-68a24b8c66d4	UNCID_2209789.449fb25f-4449-4817-b182-ff246b4ffafe.110426_UNC10-SN254_0212_AB067PABXX_7.tar.gz	110426_UNC10-SN254_0212_AB067PABXX.7	aefdb7dbaeb6fb1d7bd0219f5cc2099c
Kidney Renal Papillary Cell Carcinoma - TCGA, US	KIRP-US	79668ac8-a5af-4ba4-a14f-3e9ce1512a63	UNCID_2179024.f6c5e9b3-f038-4994-a9f4-f4ccccebd4a7.130325_UNC16-SN851_0231_BC20VNACXX_5_ATCACG.tar.gz	130325_UNC16-SN851_0231_BC20VNACXX_ATCACG_L005	4a58c57b2b6c22947beeb9818543f338
Kidney Renal Papillary Cell Carcinoma - TCGA, US	KIRP-US	7a160935-af2a-42d1-9029-55c43a1a99b7	UNCID_2178986.9ffa7c18-fb07-4665-b4ec-be1d1825b104.130325_UNC16-SN851_0231_BC20VNACXX_5_TGACCA.tar.gz	130325_UNC16-SN851_0231_BC20VNACXX_TGACCA_L005	1b27c85a36f3a8a24538ddb05d585cc4
Kidney Renal Papillary Cell Carcinoma - TCGA, US	KIRP-US	7f2ac906-afe8-4106-bc6a-528e50aea7ee	UNCID_2179524.23a1c2b7-3ff3-40b2-b0c9-468a8b6fcd7d.130319_UNC12-SN629_0267_BC22Y1ACXX_6_TTAGGC.tar.gz	130319_UNC12-SN629_0267_BC22Y1ACXX_TTAGGC_L006	806040e90fec657c9a1297859e0a2ca2
Kidney Renal Papillary Cell Carcinoma - TCGA, US	KIRP-US	84363a27-1ccf-4a3d-b75e-7f3de47512c6	UNCID_2209624.77144430-5eb5-4ac4-9e08-460911d9a614.110503_UNC15-SN850_0066_Ab0bh8abxx_7.tar.gz	110503_UNC15-SN850_0066_Ab0bh8abxx.7	e63ba5490652bbd3fd46115072b43c72
Kidney Renal Papillary Cell Carcinoma - TCGA, US	KIRP-US	8617cb2b-cb3c-49b9-9b63-b885a03e4637	UNCID_2179023.d534dba4-b034-4451-9886-d66cdb7c7ef7.130325_UNC16-SN851_0231_BC20VNACXX_5_TTAGGC.tar.gz	130325_UNC16-SN851_0231_BC20VNACXX_TTAGGC_L005	14c5701400b8b394d611f079218bde06
Kidney Renal Papillary Cell Carcinoma - TCGA, US	KIRP-US	91add231-aab4-474c-89d6-7047ba3682a5	UNCID_2170100.9e904de0-3768-4867-913a-1a95aef31105.130517_UNC9-SN296_0366_BD250HACXX_3_GTGGCC.tar.gz	130517_UNC9-SN296_0366_BD250HACXX_GTGGCC_L003	2c89b596e9744142168919d7c6264d99
Kidney Renal Papillary Cell Carcinoma - TCGA, US	KIRP-US	934ed166-0a12-4f76-80a9-2c7f44a11a8b	UNCID_2178969.536d11ba-aa02-4443-96e8-6e9e9898ceb7.130325_UNC16-SN851_0231_BC20VNACXX_6_CAGATC.tar.gz	130325_UNC16-SN851_0231_BC20VNACXX_CAGATC_L006	bbcf0a0c9524c454d8ff74f0a6210eb6
Kidney Renal Papillary Cell Carcinoma - TCGA, US	KIRP-US	960e8ba5-fad0-48c2-89e1-f8c20159f90f	UNCID_2179526.da7e432c-38d2-4a80-a82e-e1f950e7492d.130319_UNC12-SN629_0267_BC22Y1ACXX_6_GCCAAT.tar.gz	130319_UNC12-SN629_0267_BC22Y1ACXX_GCCAAT_L006	c2881f7273bf88fa4b7e09b273117f60
Kidney Renal Papillary Cell Carcinoma - TCGA, US	KIRP-US	b117b0c4-ebee-4250-a3ae-3a9b7d962ef1	UNCID_2209622.e912621f-4803-46d2-a056-378dc3fcf8b4.110503_UNC15-SN850_0066_Ab0bh8abxx_5.tar.gz	110503_UNC15-SN850_0066_Ab0bh8abxx.5	52d6e6bdec340e8640d187f9195c4ff6
Kidney Renal Papillary Cell Carcinoma - TCGA, US	KIRP-US	be7f9265-cfba-41ac-b0aa-81d9806b72c5	UNCID_2170101.183b8327-907e-41be-a0c8-94d4f0dbfa45.130517_UNC9-SN296_0366_BD250HACXX_2_GGCTAC.tar.gz	130517_UNC9-SN296_0366_BD250HACXX_GGCTAC_L002	3864c72f5bad9fca78cd6ef2ef3fd90f
Kidney Renal Papillary Cell Carcinoma - TCGA, US	KIRP-US	c0216334-bffb-4218-acc4-e90e24cb56a8	UNCID_2208303.87a76195-5000-4976-8a5e-c2875cb9f486.110620_UNC14-SN744_0133_BC03GVABXX_3.tar.gz	110620_UNC14-SN744_0133_BC03GVABXX.3	69a1288ffe95463051e23d286514ee75
Kidney Renal Papillary Cell Carcinoma - TCGA, US	KIRP-US	d5e5ef29-b60d-462e-becc-bd905d250163	UNCID_2209605.d9d35aa6-5185-4da7-b794-6f0b07242b61.110503_UNC15-SN850_0066_Ab0bh8abxx_8.tar.gz	110503_UNC15-SN850_0066_Ab0bh8abxx.8	b66aa9673181dcf3a70725bb0e0d28a7
Kidney Renal Papillary Cell Carcinoma - TCGA, US	KIRP-US	ddb1ea28-a0b4-4c09-aa0c-41d34d042329	UNCID_2179487.16658ea4-7879-4fc8-a6fc-92eded4d4574.130319_UNC12-SN629_0267_BC22Y1ACXX_6_CGATGT.tar.gz	130319_UNC12-SN629_0267_BC22Y1ACXX_CGATGT_L006	e98b1003e02aacbc334565db09077fdf
Kidney Renal Papillary Cell Carcinoma - TCGA, US	KIRP-US	e1b783b0-acd8-4531-9013-c8aa5e26f7b0	UNCID_2179454.cfc2ea3a-5c54-4bcb-99e9-cf43ceebb823.130319_UNC12-SN629_0267_BC22Y1ACXX_7_ATCACG.tar.gz	130319_UNC12-SN629_0267_BC22Y1ACXX_ATCACG_L007	af6b15d95a124a4c2df061953f121851
Kidney Renal Papillary Cell Carcinoma - TCGA, US	KIRP-US	e5a1a303-97a5-4c85-9586-0d58fa5f803e	UNCID_2179220.1d43f7a5-43ac-4861-b4a7-7bfce13ac2c5.130318_UNC12-SN629_0266_AC20K3ACXX_7_TGACCA.tar.gz	130318_UNC12-SN629_0266_AC20K3ACXX_TGACCA_L007	3d12a4017800a9e8fede2434e8dbccf0
Kidney Renal Papillary Cell Carcinoma - TCGA, US	KIRP-US	ef012f9b-1026-4419-88f4-8a2e55512cf9	UNCID_2170073.4d7fa11a-aac0-479b-8202-8ff8c9c1a5e3.130517_UNC9-SN296_0366_BD250HACXX_6_GATCAG.tar.gz	130517_UNC9-SN296_0366_BD250HACXX_GATCAG_L006	e5bd427403c7457b23b192e85980199a
Kidney Renal Papillary Cell Carcinoma - TCGA, US	KIRP-US	f5ef55ba-58ae-40cc-a645-95d66cd944c7	UNCID_2209836.33fb74dc-e9cf-4cd1-b997-6e1b239fb9e4.110426_UNC10-SN254_0212_AB067PABXX_2.tar.gz	110426_UNC10-SN254_0212_AB067PABXX.2	7e126c7eb6d9c3d43d01c1b0af6ccdb5
Acute Myeloid Leukemia - TCGA, US	LAML-US	1b88b184-bc65-4406-a286-0fc94d61eea4	TCGA-AB-2995-03A-01T-0735-13_rnaseq_fastq.tar	61HMEAAXX_4 700F8AAXX_4	911ce2b32f64dfd36bf5f19910b432f9
Acute Myeloid Leukemia - TCGA, US	LAML-US	1ba2510e-84ec-447c-b924-4e4c90984dec	TCGA-AB-3002-03A-01T-0736-13_rnaseq_fastq.tar	700GEAAXX_4 700GFAAXX_4	9b295ee001df25ec2232e8b43c3e1726
Acute Myeloid Leukemia - TCGA, US	LAML-US	30ca50fc-bd27-4d7a-bfe1-d09b5f60b771	TCGA-AB-2998-03A-01T-0735-13_rnaseq_fastq.tar	700D6AAXX_3 700HWAAXX_3	43a1b322f3c12e39c37b77e4a8d206bd
Acute Myeloid Leukemia - TCGA, US	LAML-US	4588e050-e15f-476f-9065-ba747bdd3736	TCGA-AB-2973-03A-01T-0734-13_rnaseq_fastq.tar	613RTAAXX_8 6162NAAXX_8	a465733e781b1c0f3e9379eeb5f247bc
Acute Myeloid Leukemia - TCGA, US	LAML-US	4d54f302-3b92-434c-8ff2-dde1ead2d089	TCGA-AB-3000-03A-01T-0736-13_rnaseq_fastq.tar	616EAAAXX_6 7008LAAXX_8	b57511809dd34879e389ed7ad8276965
Acute Myeloid Leukemia - TCGA, US	LAML-US	53d81e42-430b-480f-a5a5-591e1e0c2d4c	TCGA-AB-2991-03A-01T-0735-13_rnaseq_fastq.tar	61HMEAAXX_1 700F8AAXX_1	23e3fe4e2eaab5df9fc13e73c06e2286
Acute Myeloid Leukemia - TCGA, US	LAML-US	5416ac01-d888-4ecf-814a-497cbdaf45e0	TCGA-AB-3011-03A-01T-0736-13_rnaseq_fastq.tar	61HNFAAXX_7 61LMEAAXX_7	0e0dfa07b56b65d3fde52c61017762d3
Acute Myeloid Leukemia - TCGA, US	LAML-US	5a372c2d-ce65-47c3-9bdc-54d2dbbf7213	TCGA-AB-2972-03A-01T-0734-13_rnaseq_fastq.tar	61GAEAAXX_3	6889baad677dcb14ad7d9ffad22345e7
Acute Myeloid Leukemia - TCGA, US	LAML-US	60a9ce85-58a6-4a3a-a34e-5be41e6c1b9e	TCGA-AB-3007-03A-01T-0736-13_rnaseq_fastq.tar	616EAAAXX_3 7008LAAXX_4	bef57a41c5aa10dacdda12c431820479
Acute Myeloid Leukemia - TCGA, US	LAML-US	70bb0fbf-4e70-4555-b4c3-9b7446032a08	TCGA-AB-3012-03A-01T-0736-13_rnaseq_fastq.tar	61HNFAAXX_6 61LMEAAXX_6	e0b745d1e559c67245b0edc83bae5130
Acute Myeloid Leukemia - TCGA, US	LAML-US	76773f60-1e96-489b-ad14-f74e240fbcf4	TCGA-AB-2980-03A-01T-0734-13_rnaseq_fastq.tar	61646AAXX_8 6164HAAXX_8	ea9d145ff2db871a87eb152d5c8a3bc0
Acute Myeloid Leukemia - TCGA, US	LAML-US	7ec9e97b-8bef-4fb0-8639-cec88e770dbd	TCGA-AB-2975-03A-01T-0734-13_rnaseq_fastq.tar	61646AAXX_4 6164HAAXX_4	d10fafb0ce57ac569e112fbfe90a3408
Acute Myeloid Leukemia - TCGA, US	LAML-US	808e9937-6986-41b4-8406-74701267514d	TCGA-AB-2987-03A-01T-0734-13_rnaseq_fastq.tar	6165CAAXX_8 6165JAAXX_8	08a4021a1ee008b4159a7722aa9e2a68
Acute Myeloid Leukemia - TCGA, US	LAML-US	81929ba6-a393-4090-b480-d1e6ce1d1e59	TCGA-AB-2985-03A-01T-0734-13_rnaseq_fastq.tar	6165KAAXX_6 61GAEAAXX_8	704982a48a679f7ecf983c619c00e268
Acute Myeloid Leukemia - TCGA, US	LAML-US	826d37cd-4da7-4edd-a317-4b8779a9005a	TCGA-AB-2983-03A-01T-0734-13_rnaseq_fastq.tar	6165CAAXX_4 6165JAAXX_4	75320f01813d5106a0cf5c25e675ae4e
Acute Myeloid Leukemia - TCGA, US	LAML-US	84ef891c-e087-4b60-83b9-ab1858b0564c	TCGA-AB-2964-03A-01T-0734-13_rnaseq_fastq.tar	61627AAXX_6 61GAFAAXX_6	1724e1cd10f3fcb6328939009c4162ed
Acute Myeloid Leukemia - TCGA, US	LAML-US	9526e905-5339-4e36-a3ef-2754ae9303f3	TCGA-AB-3008-03A-01T-0736-13_rnaseq_fastq.tar	7009AAAXX_5 700APAAXX_5	785baa4e875a11e4e372b6830220a04b
Acute Myeloid Leukemia - TCGA, US	LAML-US	99697721-c39e-4043-a42c-865d3df26da1	TCGA-AB-2976-03A-01T-0734-13_rnaseq_fastq.tar	61646AAXX_5 6164HAAXX_5	ba2c5b4c366e2c293d0e09280b377ff6
Acute Myeloid Leukemia - TCGA, US	LAML-US	bae3bd60-74cf-466b-b488-5918b8045ef7	TCGA-AB-2965-03A-01T-0734-13_rnaseq_fastq.tar	61660AAXX_6 6166WAAXX_6	495b3aead66d898c3d7e4b7c574d885e
Acute Myeloid Leukemia - TCGA, US	LAML-US	c0655f95-468f-4e63-bfad-2c0e97f7dc72	TCGA-AB-2978-03A-01T-0734-13_rnaseq_fastq.tar	6165KAAXX_5 61GAEAAXX_7	7cbbceb54be612bf24d618580bd9f1c2
Acute Myeloid Leukemia - TCGA, US	LAML-US	f00a9542-9f5b-4847-836d-bfbf60f4302e	TCGA-AB-3001-03A-01T-0736-13_rnaseq_fastq.tar	7008LAAXX_2 616EAAAXX_1	4f19f5757ad6f94876c03b74b15a9654
Acute Myeloid Leukemia - TCGA, US	LAML-US	f7baaf60-149c-493c-b6f9-6ffc63b9b040	TCGA-AB-2996-03A-01T-0735-13_rnaseq_fastq.tar	700GJAAXX_4 700J3AAXX_4	6c1b99fc5a2adb2b1ff9e8b9cd7b08ca
Brain Lower Grade Gliona - TCGA, US	LGG-US	01d74497-4980-4665-9d3e-fce428c7354d	UNCID_2188978.69f6df2f-7cd7-4477-b464-1fd06bd1e9c8.120611_UNC15-SN850_0219_BD120UACXX_4_GGCTAC.tar.gz	120611_UNC15-SN850_0219_BD120UACXX_GGCTAC_L004	8b8365087f7e7fb4cf8e9b57619de08d
Brain Lower Grade Gliona - TCGA, US	LGG-US	1a045c86-f42d-48df-9f00-b26df2863c32	UNCID_2187460.46359f28-97f8-42ee-9b7b-6652ac0f469a.120904_UNC14-SN744_0268_AC10DDACXX_3_TAGCTT.tar.gz	120904_UNC14-SN744_0268_AC10DDACXX_TAGCTT_L003	318c7ded6338f377151f9c38d7fe90d7
Brain Lower Grade Gliona - TCGA, US	LGG-US	2fe8ac19-48e7-4bad-9437-523c9e59f77c	UNCID_2187428.97d4524f-bd35-4dfe-9ef5-e1298713aaa4.120904_UNC14-SN744_0267_BD15MRACXX_3_GATCAG.tar.gz	120904_UNC14-SN744_0267_BD15MRACXX_GATCAG_L003	b95bfedfd798477a71b1ff632d281814
Brain Lower Grade Gliona - TCGA, US	LGG-US	379624ed-3584-48af-a1af-b5d308dfc063	UNCID_2187751.927d20e2-da09-42ca-a70c-2b203a8297a6.120806_UNC17-SN7001277_0041_BD132VACXX_6_ACTTGA.tar.gz	120806_UNC17-SN7001277_0041_BD132VACXX_ACTTGA_L006	6b5f841317001a168bd81263bc8ba68f
Brain Lower Grade Gliona - TCGA, US	LGG-US	4b94670d-9ff0-41f4-a964-422e9c006a3f	UNCID_2187357.75082199-c190-4838-8570-d172058bc98b.120910_UNC10-SN254_0376_AC10HBACXX_5_CAGATC.tar.gz	120910_UNC10-SN254_0376_AC10HBACXX_CAGATC_L005	dd783576235468cab360863b8f188f61
Brain Lower Grade Gliona - TCGA, US	LGG-US	5175aa00-22e4-4a8d-bd3f-80b750fbff32	UNCID_2187769.3cd458e4-4e4a-4360-b667-5953c1425f75.120730_UNC10-SN254_0374_AD126WACXX_6_TAGCTT.tar.gz	120730_UNC10-SN254_0374_AD126WACXX_TAGCTT_L006	cfbe793e4a5e66f8671f440f39e31324
Brain Lower Grade Gliona - TCGA, US	LGG-US	5b5287e3-66b2-4698-ba17-3b3d088dc0cc	UNCID_2187277.4ae49c4c-909f-48f0-8905-f27879c29426.120917_UNC10-SN254_0380_AD1AV3ACXX_7_GTGGCC.tar.gz	120917_UNC10-SN254_0380_AD1AV3ACXX_GTGGCC_L007	610cec6c8b5be6360b8f0ef24650b03c
Brain Lower Grade Gliona - TCGA, US	LGG-US	688c57a3-8e76-420a-8057-5d8137fff0c9	UNCID_2189090.40b5eda3-8b01-4cd7-acb5-0ea4e9ff4312.120604_UNC13-SN749_0179_AC0V5LACXX_7_GATCAG.tar.gz	120604_UNC13-SN749_0179_AC0V5LACXX_GATCAG_L007	28890d9ce4ce1c7d8ca3b4c770770658
Brain Lower Grade Gliona - TCGA, US	LGG-US	6a20384c-29a0-4e96-abc2-34499bb9d730	UNCID_2187781.6ff35e89-30b4-447e-9ef5-b67210b7859d.120730_UNC10-SN254_0374_AD126WACXX_3_GATCAG.tar.gz	120730_UNC10-SN254_0374_AD126WACXX_GATCAG_L003	6d054232ab60478f150fad6881cb0403
Brain Lower Grade Gliona - TCGA, US	LGG-US	6e1f3a28-9630-4588-8b0a-0404dff9f063	UNCID_2187757.129df624-1d84-49b8-ab0e-0001cc150607.120806_UNC17-SN7001277_0041_BD132VACXX_3_GATCAG.tar.gz	120806_UNC17-SN7001277_0041_BD132VACXX_GATCAG_L003	c697c9b4bbdcb4b00a0537c75927d14b
Brain Lower Grade Gliona - TCGA, US	LGG-US	754a7393-1087-4861-af7e-449ba054ce24	UNCID_2187403.c34a63cc-746b-4502-a1ff-d7bece07b679.120828_UNC12-SN629_0224_BD1412ACXX_7_AGTTCC.tar.gz	120828_UNC12-SN629_0224_BD1412ACXX_AGTTCC_L007	b5afa7ec7b9a80fdce4477a25cfed985
Brain Lower Grade Gliona - TCGA, US	LGG-US	85c51332-2b9f-4b14-920b-071179588696	UNCID_2187412.748811da-49b0-4ff6-a718-0549921871be.120828_UNC12-SN629_0224_BD1412ACXX_3_AGTTCC.tar.gz	120828_UNC12-SN629_0224_BD1412ACXX_AGTTCC_L003	ee64a7d7ecef00bf2d26facde68a04b2
Brain Lower Grade Gliona - TCGA, US	LGG-US	bccdad3f-64ff-4dff-8259-2db9bacff4ff	UNCID_2186756.e47cae41-4eee-4164-a58c-4aeb83fed7fc.121008_UNC10-SN254_0384_AC0WHFACXX_4_CTTGTA.tar.gz	121008_UNC10-SN254_0384_AC0WHFACXX_CTTGTA_L004	1f0043ae10d1aa078de4336447bff904
Brain Lower Grade Gliona - TCGA, US	LGG-US	d70c8044-0683-4cea-ab50-d81743a814d8	UNCID_2187354.2c56dc64-28cf-4b56-ac9d-1d7b906fd56d.120910_UNC10-SN254_0376_AC10HBACXX_5_AGTTCC.tar.gz	120910_UNC10-SN254_0376_AC10HBACXX_AGTTCC_L005	606c1846d88bf2a03c7d22d762758a42
Brain Lower Grade Gliona - TCGA, US	LGG-US	d9078cba-7cef-49c4-a8a7-ad2e8b4c900e	UNCID_2479332.d63ec2f9-d8ca-4738-9d0f-00f93e7ac897.140404_UNC11-SN627_0350_BC3K66ACXX_5_ACAGTG.tar.gz	140404_UNC11-SN627_0350_BC3K66ACXX_ACAGTG_L005	ec24df3680d674a5dab78475fe67ee70
Brain Lower Grade Gliona - TCGA, US	LGG-US	e1aa6445-b3fe-456f-b650-819a9f12c910	UNCID_2189476.149fe971-260e-4cbf-a5aa-41eca339847a.120605_UNC11-SN627_0238_BD1265ACXX_8_GGCTAC.tar.gz	120605_UNC11-SN627_0238_BD1265ACXX_GGCTAC_L008	f973d213051364436eb1fffae8b7923a
Brain Lower Grade Gliona - TCGA, US	LGG-US	f03da5fa-9be6-4f0b-aa0b-c5f2b07a2d7e	UNCID_2189118.2692f7b0-3203-455f-b9b8-23b18eff2de1.120611_UNC15-SN850_0219_BD120UACXX_8_TTAGGC.tar.gz	120611_UNC15-SN850_0219_BD120UACXX_TTAGGC_L008	9a0648b9080c72b18dcbb678d3036187
Brain Lower Grade Gliona - TCGA, US	LGG-US	f097c5a7-85c7-4233-86c8-15cac9f2e86c	UNCID_2187758.f107ba9e-f52a-4a6b-b659-8dabf17c9120.120806_UNC17-SN7001277_0041_BD132VACXX_3_ATCACG.tar.gz	120806_UNC17-SN7001277_0041_BD132VACXX_ATCACG_L003	5be2a7aa643cadb65f4601df30ea481a
Brain Lower Grade Gliona - TCGA, US	LGG-US	fc67779c-210a-4f80-9184-697d5cfe1cc9	UNCID_2187368.71fddbd0-c910-40f0-80fb-09148065220b.120910_UNC10-SN254_0377_BD14K4ACXX_6_ATCACG.tar.gz	120910_UNC10-SN254_0377_BD14K4ACXX_ATCACG_L006	fbe7223564228badac9f50f79f1c1946
Liver Hepatocellular carcinoma - TCGA, US	LIHC-US	001b3264-ad8f-4170-a7c4-edcb51c83d54	UNCID_2168970.818ed3ec-2c9c-41cc-8c01-18c9a95e9a02.130613_UNC9-SN296_0375_BD27CGACXX_6_GTGAAA.tar.gz	130613_UNC9-SN296_0375_BD27CGACXX_GTGAAA_L006	4bec25759c21c44fabc55c0230bfca8c
Liver Hepatocellular carcinoma - TCGA, US	LIHC-US	01a78d1f-65fd-4b33-8dcc-d25d679a6f6c	UNCID_2185369.0b233eab-4541-4b62-b9ae-baebf672403e.130115_UNC11-SN627_0275_AD1MF3ACXX_8_CAGATC.tar.gz	130115_UNC11-SN627_0275_AD1MF3ACXX_CAGATC_L008	59732017829ad51deb9db1789484b301
Liver Hepatocellular carcinoma - TCGA, US	LIHC-US	03a00ab1-544b-47c6-9a96-e10a4c753992	UNCID_2185441.e642839c-9891-4ff0-93c4-556d81572af9.130128_UNC16-SN851_0207_AC1P7VACXX_2_GTCCGC.tar.gz	130128_UNC16-SN851_0207_AC1P7VACXX_GTCCGC_L002	910d79ac8607891e6146d86d84eb8b98
Liver Hepatocellular carcinoma - TCGA, US	LIHC-US	06849956-e598-4660-9562-24d8ae5e7616	UNCID_2183900.9ac9a050-720a-45bc-94d4-87802c8f0aba.130218_UNC14-SN744_0309_AD1TM7ACXX_5_CGATGT.tar.gz	130218_UNC14-SN744_0309_AD1TM7ACXX_CGATGT_L005	35bb953d0691106e414de3b0d866b7b6
Liver Hepatocellular carcinoma - TCGA, US	LIHC-US	0c66b516-430d-4826-ab75-e0a12a587299	UNCID_2183904.2412baac-c345-465e-9c6e-bd17d3797129.130218_UNC14-SN744_0309_AD1TM7ACXX_4_ATCACG.tar.gz	130218_UNC14-SN744_0309_AD1TM7ACXX_ATCACG_L004	65db3f58cb9c21a54ff69eee81b2b3de
Liver Hepatocellular carcinoma - TCGA, US	LIHC-US	0f90ba38-4572-49d7-9d78-b12657d39c6a	UNCID_2184014.51d59e9b-2f54-4a54-b5f5-81376be2eb82.130218_UNC14-SN744_0309_AD1TM7ACXX_5_ACTTGA.tar.gz	130218_UNC14-SN744_0309_AD1TM7ACXX_ACTTGA_L005	3fb2af68bbb9ba02586415f124237898
Liver Hepatocellular carcinoma - TCGA, US	LIHC-US	13545c04-8979-4dac-9bdb-8de8964af321	UNCID_2167700.04beffef-0cd3-4935-8f2e-9e11c5638973.130702_UNC9-SN296_0379_AC25KWACXX_7_GTTTCG.tar.gz	130702_UNC9-SN296_0379_AC25KWACXX_GTTTCG_L007	80a58f81b8adcf76296288acc9a33a5d
Liver Hepatocellular carcinoma - TCGA, US	LIHC-US	18187492-da4a-4371-b444-b6fcd54edd5c	UNCID_2183880.1cc4f319-fc1d-46bb-9fbb-469d66bd23f2.130218_UNC14-SN744_0309_AD1TM7ACXX_6_TGACCA.tar.gz	130218_UNC14-SN744_0309_AD1TM7ACXX_TGACCA_L006	485fb133e92257412c7b8154e427b8a4
Liver Hepatocellular carcinoma - TCGA, US	LIHC-US	1989ab2c-d449-4de9-a65e-a9c291b1bf97	UNCID_2167244.173a2cc4-0d27-4a27-857f-97a0e53fa8d1.130620_UNC15-SN850_0314_BD2AC0ACXX_1_CGATGT.tar.gz	130620_UNC15-SN850_0314_BD2AC0ACXX_CGATGT_L001	61f41e8c92cb5881f3fb6b4f232b2e84
Liver Hepatocellular carcinoma - TCGA, US	LIHC-US	1e2cc863-1123-451c-a295-0323fb421188	UNCID_2207997.19c97e3d-f5af-4301-92f4-be8ac9e27427.110629_UNC14-SN744_0136_AD0CV5ABXX_2_TTAGGC.tar.gz	110629_UNC14-SN744_0136_AD0CV5ABXX.2	98232bfea569de53517aa9d06f2f2781
Liver Hepatocellular carcinoma - TCGA, US	LIHC-US	2712b73f-20a1-41af-9e82-3f76a11432d5	UNCID_2160186.5bd6ca42-16ca-484f-877f-cda4fb3f93a8.130625_UNC9-SN296_0378_AC28C4ACXX_7_CAGATC.tar.gz	130625_UNC9-SN296_0378_AC28C4ACXX_CAGATC_L007	fb33061e27b720beb30ba3f4e7e0f492
Liver Hepatocellular carcinoma - TCGA, US	LIHC-US	2b28225e-6c7c-44b9-b06c-1eef0b0a84bf	UNCID_2183556.24f42719-6ad5-48fb-b27d-5812c3447b46.130221_UNC9-SN296_0338_BC1PYCACXX_1_GTGGCC.tar.gz	130221_UNC9-SN296_0338_BC1PYCACXX_GTGGCC_L001	190dc9be81f62062e3f3ecab2ee0a433
Liver Hepatocellular carcinoma - TCGA, US	LIHC-US	2bb34d62-edba-4ccc-a1a0-f3315ccf649a	UNCID_2184169.84f24356-27a3-4321-a58d-f1f6b135c954.130212_UNC15-SN850_0260_BC1PUMACXX_8_GTTTCG.tar.gz	130212_UNC15-SN850_0260_BC1PUMACXX_GTTTCG_L008	92d94361f04520b5c8af966130d92892
Liver Hepatocellular carcinoma - TCGA, US	LIHC-US	2f96c503-b55a-422b-9339-f8b6c06f2caf	UNCID_2186447.4e27ce05-b76a-4d5a-b070-78c508f509a3.121102_UNC12-SN629_0236_BC13E1ACXX_2_CCGTCC.tar.gz	121102_UNC12-SN629_0236_BC13E1ACXX_CCGTCC_L002	bb04c904ff09e94a809fe5bb7b039ccb
Liver Hepatocellular carcinoma - TCGA, US	LIHC-US	3308c5b7-0b5e-4c6a-a1e9-42f8b0de9266	UNCID_2168409.41d56421-a998-43b9-b319-18535315c820.130610_UNC14-SN744_0347_BD28NBACXX_2_ACAGTG.tar.gz	130610_UNC14-SN744_0347_BD28NBACXX_ACAGTG_L002	7122008e64a3ad881399e50691d4c619
Liver Hepatocellular carcinoma - TCGA, US	LIHC-US	3db4a51a-ef24-410a-814f-8def2a081b3a	UNCID_2206807.63a48c81-2b6c-4f68-a76b-69ff2fc449ed.110901_UNC12-SN629_0127_BC025UABXX_4_ACTTGA.tar.gz	110901_UNC12-SN629_0127_BC025UABXX.4	b052e7ccff1ae002bd113d14bfde7564
Liver Hepatocellular carcinoma - TCGA, US	LIHC-US	4513e406-1e5b-4f14-b0f9-3da10ab7de6a	UNCID_2208565.5b1b9e38-e00a-462b-976a-c540c13718ca.110614_UNC11-SN627_0105_BD0CTUABXX_7_GGCTAC.tar.gz	110614_UNC11-SN627_0105_BD0CTUABXX.7	66b8e5dca100918fd1df75106b08c906
Liver Hepatocellular carcinoma - TCGA, US	LIHC-US	4af3cb68-086c-48fd-b57b-a32a996cc660	UNCID_2208369.bb931f9d-802e-4e02-b503-a637aa369e8b.110620_UNC14-SN744_0133_BC03GVABXX_8_GGCTAC.tar.gz	110620_UNC14-SN744_0133_BC03GVABXX.8	eaab6816b03aa11d0aff322210f72148
Liver Hepatocellular carcinoma - TCGA, US	LIHC-US	4b98a907-c97f-4d15-989a-a81de8a368bb	UNCID_2208819.95cdfdf7-26d2-41b6-bac7-a6305a91ec3c.110614_UNC11-SN627_0105_BD0CTUABXX_5_GATCAG.tar.gz	110614_UNC11-SN627_0105_BD0CTUABXX.5	4cc0d79f4bd334ac15fa2d33a3d97999
Liver Hepatocellular carcinoma - TCGA, US	LIHC-US	4ec78760-67f6-4bca-aa62-0635e295b1f6	UNCID_2168736.c3d40f5f-e3df-4bf7-867d-7d17fa8fc3ad.130610_UNC14-SN744_0347_BD28NBACXX_1_TTAGGC.tar.gz	130610_UNC14-SN744_0347_BD28NBACXX_TTAGGC_L001	f1d3f33ff408b3141fb046f7e36feac3
Liver Hepatocellular carcinoma - TCGA, US	LIHC-US	50ebfebe-399f-4d75-ac54-a061d69251a7	UNCID_2183898.4cda696b-42da-43fd-9f6f-95dfc748a0ca.130218_UNC14-SN744_0309_AD1TM7ACXX_6_ACTTGA.tar.gz	130218_UNC14-SN744_0309_AD1TM7ACXX_ACTTGA_L006	e95422a425860c6d67705c014adfcb12
Liver Hepatocellular carcinoma - TCGA, US	LIHC-US	51cbbbcd-8a18-4049-bf07-e8a19bc1d580	UNCID_2185429.4fd1e10d-c21a-49f8-9d77-a5aa7850d883.130128_UNC16-SN851_0207_AC1P7VACXX_7_ATGTCA.tar.gz	130128_UNC16-SN851_0207_AC1P7VACXX_ATGTCA_L007	f1434b8b8f87c1ca82e8cf8999eed73c
Liver Hepatocellular carcinoma - TCGA, US	LIHC-US	547ba46a-d044-465c-a988-55844b6447c3	UNCID_2168968.0fd0cbba-815e-4087-aa44-39c4b271ff49.130613_UNC9-SN296_0375_BD27CGACXX_8_ATTCCT.tar.gz	130613_UNC9-SN296_0375_BD27CGACXX_ATTCCT_L008	ff248f8173ee54bf5921c34f241c7fd0
Liver Hepatocellular carcinoma - TCGA, US	LIHC-US	594b5788-932d-4f9d-9faf-2cf1e6834dc6	UNCID_2183746.c8b3eddd-f3cf-42eb-bb30-ccc3943eadec.130221_UNC9-SN296_0338_BC1PYCACXX_1_GTGAAA.tar.gz	130221_UNC9-SN296_0338_BC1PYCACXX_GTGAAA_L001	8fa3e038ace650f182672022e0bbccec
Liver Hepatocellular carcinoma - TCGA, US	LIHC-US	5981b4f2-385c-47d9-8549-e4551c786c07	UNCID_2168972.d2b612ea-bc88-4b16-971d-6f0141bed0b9.130613_UNC9-SN296_0375_BD27CGACXX_6_CCGTCC.tar.gz	130613_UNC9-SN296_0375_BD27CGACXX_CCGTCC_L006	7726dbe2f5c0cd0cd4a36d529cf88543
Liver Hepatocellular carcinoma - TCGA, US	LIHC-US	5993b5cc-19d4-43a9-afb3-d3c485c636fa	UNCID_2185281.e41bb478-2e81-4ce3-a0c7-e5412ea80490.130115_UNC11-SN627_0275_AD1MF3ACXX_7_GTGAAA.tar.gz	130115_UNC11-SN627_0275_AD1MF3ACXX_GTGAAA_L007	816af44338f01c38736449a8aec01f24
Liver Hepatocellular carcinoma - TCGA, US	LIHC-US	626d3c77-31ad-45c8-8d20-78d3b559ce2f	UNCID_2167207.6a2cafbb-2824-4727-b950-0c2bdcf26358.130620_UNC15-SN850_0314_BD2AC0ACXX_3_AGTCAA.tar.gz	130620_UNC15-SN850_0314_BD2AC0ACXX_AGTCAA_L003	0d174ab8e04552b9f7b77bd9fb5ecf78
Liver Hepatocellular carcinoma - TCGA, US	LIHC-US	6a04bb75-f54b-47f0-bc41-79d6d101baed	UNCID_2199325.108f1509-bd7e-4a10-8989-f20f7b45bb09.111219_UNC11-SN627_0174_AD0JRJACXX_1_GATCAG.tar.gz	111219_UNC11-SN627_0174_AD0JRJACXX_GATCAG_L001	85d452e1aa115a6a89a5fe217c57beab
Liver Hepatocellular carcinoma - TCGA, US	LIHC-US	6b919539-a157-4026-9bc3-f294b9028b2e	UNCID_2167206.5c6d857a-55c1-4365-b8de-bde7e769ce77.130620_UNC15-SN850_0314_BD2AC0ACXX_3_AGTTCC.tar.gz	130620_UNC15-SN850_0314_BD2AC0ACXX_AGTTCC_L003	ef87d0e2f90efd23ca0faea8e9fb4d77
Liver Hepatocellular carcinoma - TCGA, US	LIHC-US	6fabb434-c4c2-40df-abdb-3b06ba2b1d24	UNCID_2185453.33da53e2-4fc2-4689-a651-1c596481af74.130129_UNC13-SN749_0217_BD1MTTACXX_3_AGTCAA.tar.gz	130129_UNC13-SN749_0217_BD1MTTACXX_AGTCAA_L003	1fe221b361b7d9132d38230bdd921ffe
Liver Hepatocellular carcinoma - TCGA, US	LIHC-US	71ea6d6b-f6a5-4b0a-8ee1-32e61e8fc247	UNCID_2167233.31c9c8be-6cde-4db6-b9fd-6173b41bedc8.130620_UNC15-SN850_0314_BD2AC0ACXX_2_GCCAAT.tar.gz	130620_UNC15-SN850_0314_BD2AC0ACXX_GCCAAT_L002	d47f88b55fdf3f9048435f6a76335267
Liver Hepatocellular carcinoma - TCGA, US	LIHC-US	7b1a30d8-5479-4e72-b495-44b4eebfd700	UNCID_2160262.56e6f602-0afb-434e-b28e-665d923ad781.130625_UNC9-SN296_0378_AC28C4ACXX_6_TTAGGC.tar.gz	130625_UNC9-SN296_0378_AC28C4ACXX_TTAGGC_L006	772d9bc1f1c299514926db90f1abc747
Liver Hepatocellular carcinoma - TCGA, US	LIHC-US	7ec790db-ba31-4736-8cd5-8f82736e3e76	UNCID_2185440.e5e12896-2cf3-4d5d-8f79-00cd964fc132.130128_UNC16-SN851_0207_AC1P7VACXX_3_CCGTCC.tar.gz	130128_UNC16-SN851_0207_AC1P7VACXX_CCGTCC_L003	79ce8b61f90774cb8c0c516163395670
Liver Hepatocellular carcinoma - TCGA, US	LIHC-US	864c2793-408d-46ed-989d-3e8dc19bef78	UNCID_2234650.b3cf1b9e-aa69-452a-a9cc-f463ab4885be.130129_UNC13-SN749_0217_BD1MTTACXX_1_AGTCAA.tar.gz	130129_UNC13-SN749_0217_BD1MTTACXX_AGTCAA_L001	a4806c1c68c19c9b7d3808f86aeeb60b
Liver Hepatocellular carcinoma - TCGA, US	LIHC-US	87b0e8ab-a88f-440d-a067-ba4eefc8becd	UNCID_2168973.38bb0662-ec22-4b4f-9264-69957e582b33.130613_UNC9-SN296_0375_BD27CGACXX_5_AGTTCC.tar.gz	130613_UNC9-SN296_0375_BD27CGACXX_AGTTCC_L005	f7d1b6e392dba18ab3895d0d6537dfa6
Liver Hepatocellular carcinoma - TCGA, US	LIHC-US	8ea1f8e5-4fc1-4cab-8f99-26039bc52a8a	UNCID_2185368.7e6e755a-5503-4729-a3f4-249183687647.130115_UNC11-SN627_0275_AD1MF3ACXX_6_CAGATC.tar.gz	130115_UNC11-SN627_0275_AD1MF3ACXX_CAGATC_L006	17f04552f4cea4a31e0304b6167fcdeb
Liver Hepatocellular carcinoma - TCGA, US	LIHC-US	95094841-10b8-4ef5-94f9-63118d94efc7	UNCID_2184185.2da5bdd2-23ba-4f3f-93f6-90951a889955.130212_UNC15-SN850_0260_BC1PUMACXX_7_ACTGAT.tar.gz	130212_UNC15-SN850_0260_BC1PUMACXX_ACTGAT_L007	d94c674ff3cab87952309ddef9ddab83
Liver Hepatocellular carcinoma - TCGA, US	LIHC-US	9a169b61-e1e1-40cc-960b-d36cfee74246	UNCID_2167228.0baf2ded-0f46-4e37-83ae-9e0b99af41c9.130620_UNC15-SN850_0314_BD2AC0ACXX_2_CAGATC.tar.gz	130620_UNC15-SN850_0314_BD2AC0ACXX_CAGATC_L002	5343b3772650e52adaba968b5fdcaac7
Liver Hepatocellular carcinoma - TCGA, US	LIHC-US	9fcffcab-3372-491c-9819-78e67cfd8a6b	UNCID_2167303.e53f26c4-eb37-4a21-823e-98000f26309d.130611_UNC15-SN850_0311_AC29PLACXX_8_ATGTCA.tar.gz	130611_UNC15-SN850_0311_AC29PLACXX_ATGTCA_L008	d76e5f964b95e30ab4bc8160912d2cb0
Liver Hepatocellular carcinoma - TCGA, US	LIHC-US	a53ab4e7-ce07-49d9-8758-327f517a7c97	UNCID_2185467.ca7f7d18-3f39-4454-8f72-eb432b800103.130129_UNC13-SN749_0217_BD1MTTACXX_2_CAGATC.tar.gz	130129_UNC13-SN749_0217_BD1MTTACXX_CAGATC_L002	c4c5681c6059f7a28d2865b93f9ed9f7
Liver Hepatocellular carcinoma - TCGA, US	LIHC-US	aa0dda2f-4ee9-487a-ae31-cc6d1eb4adf8	UNCID_2167236.b3d02a68-fde3-42cd-8ca2-7e3565f85632.130620_UNC15-SN850_0314_BD2AC0ACXX_1_ACAGTG.tar.gz	130620_UNC15-SN850_0314_BD2AC0ACXX_ACAGTG_L001	75d34d1f22dd6f1e3ad69005135fcbb5
Liver Hepatocellular carcinoma - TCGA, US	LIHC-US	b03e6e9d-1451-4718-91fd-452009bbecd9	UNCID_2167182.43a21e6a-8b4e-4589-9236-0835dd7d7a00.130620_UNC15-SN850_0314_BD2AC0ACXX_4_ACAGTG.tar.gz	130620_UNC15-SN850_0314_BD2AC0ACXX_ACAGTG_L004	03177861bfe841eb9a8eeed421a4f939
Liver Hepatocellular carcinoma - TCGA, US	LIHC-US	b4e62b57-4682-421f-8826-1e4276f079b2	UNCID_2185432.e54a0934-1fc9-4a54-98a1-63063dc61a1b.130128_UNC16-SN851_0207_AC1P7VACXX_8_AGTCAA.tar.gz	130128_UNC16-SN851_0207_AC1P7VACXX_AGTCAA_L008	cfcb44a863ed9cc5699c901449ceda49
Liver Hepatocellular carcinoma - TCGA, US	LIHC-US	b65afdc7-50e1-4c1e-a792-bb887fb2bdb0	UNCID_2167241.59b320d5-a277-4723-b9f0-d1e7fe2a20af.130620_UNC15-SN850_0314_BD2AC0ACXX_1_TGACCA.tar.gz	130620_UNC15-SN850_0314_BD2AC0ACXX_TGACCA_L001	bc69e2a8485fbd29b2bdc2c6e36a8d7e
Liver Hepatocellular carcinoma - TCGA, US	LIHC-US	b8f20f62-c93a-4992-9355-aa84c68bbc65	UNCID_2185462.caf05305-45bc-4858-b8b5-21fe37061a5c.130118_UNC12-SN629_0249_AD1MRDACXX_8_GTGAAA.tar.gz	130118_UNC12-SN629_0249_AD1MRDACXX_GTGAAA_L008	c7974ede2400301c8f2b97540405e17e
Liver Hepatocellular carcinoma - TCGA, US	LIHC-US	d2f55e4f-d495-49ce-b6ff-79ffa03f0ba6	UNCID_2185433.5343646d-bb46-4acc-9361-7432813a886f.130128_UNC16-SN851_0207_AC1P7VACXX_6_CTTGTA.tar.gz	130128_UNC16-SN851_0207_AC1P7VACXX_CTTGTA_L006	76c33b61dee685ab37c24419245b73f3
Liver Hepatocellular carcinoma - TCGA, US	LIHC-US	daa87a2d-d163-4542-b555-4664e8da358d	UNCID_2160185.41e90e6f-0afe-433e-a13d-cc5fc758c55b.130625_UNC9-SN296_0378_AC28C4ACXX_7_TTAGGC.tar.gz	130625_UNC9-SN296_0378_AC28C4ACXX_TTAGGC_L007	6deb7f5162df41eb9d572e104ec22a25
Liver Hepatocellular carcinoma - TCGA, US	LIHC-US	e16d9910-6472-4d02-be49-f42d12f91fee	UNCID_2183899.db848332-4ee8-4f22-b6c9-b2634bd35918.130218_UNC14-SN744_0309_AD1TM7ACXX_7_TTAGGC.tar.gz	130218_UNC14-SN744_0309_AD1TM7ACXX_TTAGGC_L007	b03b0f90e16e4c1f40630e8bbe566cca
Liver Hepatocellular carcinoma - TCGA, US	LIHC-US	e39d86ee-c47b-48f1-aa49-ce8c029cd6d0	UNCID_2168969.050080ae-44db-4056-8df1-eae4d9014ac9.130613_UNC9-SN296_0375_BD27CGACXX_7_GTTTCG.tar.gz	130613_UNC9-SN296_0375_BD27CGACXX_GTTTCG_L007	15bb0ee4b8edb8c9485f1c6545ef2b2f
Liver Hepatocellular carcinoma - TCGA, US	LIHC-US	e65ff82a-2049-4e64-ba45-5a3c50d89e03	UNCID_2206796.0559ff1c-6aee-491f-9b58-747732a10755.110901_UNC12-SN629_0127_BC025UABXX_7_ACTTGA.tar.gz	110901_UNC12-SN629_0127_BC025UABXX.7	9aef76d80ea22c8c69a70333bd9c4179
Liver Hepatocellular carcinoma - TCGA, US	LIHC-US	fed62a83-8097-438f-af48-4390a6dcc196	UNCID_2168962.0856a2e8-f139-4809-a7c6-29546080c333.130610_UNC14-SN744_0347_BD28NBACXX_1_ATCACG.tar.gz	130610_UNC14-SN744_0347_BD28NBACXX_ATCACG_L001	cb587a50affd29b86dea56527ace2886
Lung Adenocarcinoma - TCGA, US	LUAD-US	07075f5c-d8a5-40a5-bd58-49715cfe7543	UNCID_2200683.8835ae28-831e-49da-a046-a1a43b626a4e.111118_UNC11-SN627_0168_BC059VACXX_4_GATCAG.tar.gz	111118_UNC11-SN627_0168_BC059VACXX_GATCAG_L004	7eb33b511df0607324daa37d66592023
Lung Adenocarcinoma - TCGA, US	LUAD-US	07358ca8-7f72-4848-a795-847edb7a1c2d	UNCID_2196863.6a45204a-96c6-4617-a4cc-27f71c05170b.120125_UNC10-SN254_0321_AD0J8PACXX_5_TAGCTT.tar.gz	120125_UNC10-SN254_0321_AD0J8PACXX_TAGCTT_L005	5959391dced5cb77fde7136e0d2d4a91
Lung Adenocarcinoma - TCGA, US	LUAD-US	0fa577ab-536c-476a-8a81-3beee5f5635e	UNCID_2200768.92321ab5-8c77-4208-9daf-e6fcb01cc7a1.111118_UNC9-SN296_0257_BD09R0ACXX_1_TTAGGC.tar.gz	111118_UNC9-SN296_0257_BD09R0ACXX_TTAGGC_L001	a092e17ce70cc8f19214434fe2d2fdda
Lung Adenocarcinoma - TCGA, US	LUAD-US	175ea5b5-5e77-4258-a8b3-885d2a5671f5	UNCID_2200723.e8fb125c-3249-44f4-9bc7-5cd086011d89.111118_UNC11-SN627_0168_BC059VACXX_2_GATCAG.tar.gz	111118_UNC11-SN627_0168_BC059VACXX_GATCAG_L002	d326ac34d3fc49a6d3ec13615b8d1934
Lung Adenocarcinoma - TCGA, US	LUAD-US	194e5ef2-9956-4e54-a823-99dca46df5f3	UNCID_2200373.c1796b57-c5e4-45dd-931d-bf533dcb9e1a.111129_UNC14-SN744_0193_BD09J3ACXX_4_ATCACG.tar.gz	111129_UNC14-SN744_0193_BD09J3ACXX_ATCACG_L004	cac1b450fc00d5fa99d38325c76a57e7
Lung Adenocarcinoma - TCGA, US	LUAD-US	1a9aca14-7146-482d-bf51-f93646936d2c	UNCID_2198734.13e20aec-d506-4fa0-a6e1-121e76dcedc4.120104_UNC16-SN851_0120_BD0J72ACXX_4_CTTGTA.tar.gz	120104_UNC16-SN851_0120_BD0J72ACXX_CTTGTA_L004	791f07887dc06291989643549a79035c
Lung Adenocarcinoma - TCGA, US	LUAD-US	294e3452-27a7-42d2-9f60-34a69fada97e	UNCID_2200663.472518f5-c62b-4e50-9ea9-077a44a8f117.111118_UNC11-SN627_0168_BC059VACXX_1_ATCACG.tar.gz	111118_UNC11-SN627_0168_BC059VACXX_ATCACG_L001	f35267c305e61d18eda0bef1183f58b2
Lung Adenocarcinoma - TCGA, US	LUAD-US	2b7320b2-5272-4171-98b5-1a89bbdb3bb8	UNCID_2187573.8dedea58-fb63-44cc-860c-56e66b52d11b.120821_UNC12-SN629_0221_AD1485ACXX_4_GCCAAT.tar.gz	120821_UNC12-SN629_0221_AD1485ACXX_GCCAAT_L004	8c2f2c9a41d44094aaced649b42677f3
Lung Adenocarcinoma - TCGA, US	LUAD-US	2cdaa358-cba5-4c7c-bd9a-6a459ff0c7ee	UNCID_2187842.d4f590d7-626c-4c70-b170-1ad19d2ff6eb.120724_UNC11-SN627_0247_AC0Y10ACXX_1_ATCACG.tar.gz	120724_UNC11-SN627_0247_AC0Y10ACXX_ATCACG_L001	2e9dc9e9d413519600267d6533640b18
Lung Adenocarcinoma - TCGA, US	LUAD-US	2ef678a2-aced-48e9-a29d-9c4091d272fc	UNCID_2197185.82b154a5-b4d5-4737-8f79-10d252741963.111122_UNC13-SN749_0137_BD098JACXX_2_ATCACG.tar.gz	111122_UNC13-SN749_0137_BD098JACXX_ATCACG_L002	1a13bf2b67f34039d709c07f54897c8e
Lung Adenocarcinoma - TCGA, US	LUAD-US	2f09698e-48ed-41da-ac82-70280e092fde	UNCID_2197358.554a301f-fbc8-41f2-96e9-5da2ee943727.111122_UNC13-SN749_0136_AC050YACXX_4_GGCTAC.tar.gz	111122_UNC13-SN749_0136_AC050YACXX_GGCTAC_L004	9aa564f7d54fb0964e9dd76ba85908b1
Lung Adenocarcinoma - TCGA, US	LUAD-US	36a4f790-64f7-4840-b8c0-f0d469ddb22c	UNCID_2197283.cc748956-075e-4433-9640-274ee42bdba8.120126_UNC9-SN296_0268_AD0JFTACXX_4_CAGATC.tar.gz	120126_UNC9-SN296_0268_AD0JFTACXX_CAGATC_L004	239ebae572e5c5af612b8d275490dcf3
Lung Adenocarcinoma - TCGA, US	LUAD-US	3be886c0-24dc-441e-84a6-d951c87fdb91	UNCID_2200466.dc1b5145-85ca-4e21-9896-2216924019bb.111129_UNC14-SN744_0191_AC04WGACXX_7_GATCAG.tar.gz	111129_UNC14-SN744_0191_AC04WGACXX_GATCAG_L007	8fac67f07179ec296ef81bb64e97616b
Lung Adenocarcinoma - TCGA, US	LUAD-US	468e55bb-0991-4175-9070-a8c22aa03f18	UNCID_2187797.f66bb574-487a-426d-9b17-799718300e1e.120801_UNC17-SN7001277_0040_AC0WHEACXX_7_TTAGGC.tar.gz	120801_UNC17-SN7001277_0040_AC0WHEACXX_TTAGGC_L007	5c6e2b66a1a2b51ea47bae317a0dadc1
Lung Adenocarcinoma - TCGA, US	LUAD-US	4cdfda3a-cec1-4df5-8cfe-97e5fd54f46b	UNCID_2188267.3ae6f6d4-ae90-4572-9bd5-ed8700570b96.120713_UNC11-SN627_0244_AD13UDACXX_8_GATCAG.tar.gz	120713_UNC11-SN627_0244_AD13UDACXX_GATCAG_L008	fcd8c348d11fe6f0b6bbc6aff34c2e70
Lung Adenocarcinoma - TCGA, US	LUAD-US	4d01af78-b0a8-4059-a7c5-b004e314e7ed	UNCID_2196888.274a99f3-1b61-48f3-afab-11088c63f488.120125_UNC10-SN254_0321_AD0J8PACXX_4_ATCACG.tar.gz	120125_UNC10-SN254_0321_AD0J8PACXX_ATCACG_L004	ffccb1a875794809790129b1bc486c66
Lung Adenocarcinoma - TCGA, US	LUAD-US	4d5d77b4-f1a5-4f4e-8689-033bab3ccd17	UNCID_2200085.37f38cd6-6b65-4646-8ee1-d86ccc02fa75.111129_UNC10-SN254_0309_AD095JACXX_8_GGCTAC.tar.gz	111129_UNC10-SN254_0309_AD095JACXX_GGCTAC_L008	547ec054add7da72c9a71ba11bf50604
Lung Adenocarcinoma - TCGA, US	LUAD-US	4f808a4f-ac7e-41ed-825c-0ce01d9ffc86	UNCID_2200450.1cade122-820d-4d68-8508-7a6c0f2b4852.111130_UNC10-SN254_0310_BC06BYACXX_2_GGCTAC.tar.gz	111130_UNC10-SN254_0310_BC06BYACXX_GGCTAC_L002	cc468a945425375607547ef480c56682
Lung Adenocarcinoma - TCGA, US	LUAD-US	51ada860-cf98-478d-a2e2-9d8bb8feeedc	UNCID_2198716.aa1dfe29-6e97-4b20-b439-1d06455dfc56.120104_UNC16-SN851_0120_BD0J72ACXX_7_ACTTGA.tar.gz	120104_UNC16-SN851_0120_BD0J72ACXX_ACTTGA_L007	6d9491850b21d4ed3cf78d86931e8c36
Lung Adenocarcinoma - TCGA, US	LUAD-US	52ab981c-774b-4aa3-9bec-a2a9da22550f	UNCID_2198771.bf920e10-514e-4623-b92e-c83a3e32485f.120104_UNC16-SN851_0120_BD0J72ACXX_1_ATCACG.tar.gz	120104_UNC16-SN851_0120_BD0J72ACXX_ATCACG_L001	342ed9c13607e37bd383bafba16e49a9
Lung Adenocarcinoma - TCGA, US	LUAD-US	5ead5d30-fb31-42a5-8bbe-d3c82c753a3f	UNCID_2187845.0c96bb0f-11f1-421c-b2c5-55458ba95d97.120724_UNC11-SN627_0247_AC0Y10ACXX_6_TTAGGC.tar.gz	120724_UNC11-SN627_0247_AC0Y10ACXX_TTAGGC_L006	fdf165a6aebadebfbbd77425ce1fff23
Lung Adenocarcinoma - TCGA, US	LUAD-US	69d384b2-a8f1-4fca-aa65-4b16a50fe067	UNCID_2199828.33f213fa-6fa4-48ed-bd7e-a63ed8c3a8da.111206_UNC15-SN850_0153_AD081TACXX_4_GGCTAC.tar.gz	111206_UNC15-SN850_0153_AD081TACXX_GGCTAC_L004	23bca411a27d2d7e6a22ce90d9a2e7e2
Lung Adenocarcinoma - TCGA, US	LUAD-US	72620215-610c-430a-9271-cf7c27ec6902	UNCID_2200218.6e3df59e-5d52-4ced-b9dd-785df1952339.111129_UNC10-SN254_0309_AD095JACXX_1_ATCACG.tar.gz	111129_UNC10-SN254_0309_AD095JACXX_ATCACG_L001	f395aac4c08b13471e72181500f4cac5
Lung Adenocarcinoma - TCGA, US	LUAD-US	731b9b23-2e8f-40dc-9eed-c02af4c8be2b	UNCID_2195912.2cbd77bd-dece-4177-ace2-98d9d545b575.120228_UNC16-SN851_0132_BC0J5LACXX_3_CGATGT.tar.gz	120228_UNC16-SN851_0132_BC0J5LACXX_CGATGT_L003	b89d6150272aa71ae61f553def035682
Lung Adenocarcinoma - TCGA, US	LUAD-US	8cd050b3-eea3-4188-96f2-a5e5c94ccfae	UNCID_2200631.ea55c131-97f8-49cc-a445-87523ce1f075.111118_UNC11-SN627_0168_BC059VACXX_1_TTAGGC.tar.gz	111118_UNC11-SN627_0168_BC059VACXX_TTAGGC_L001	0c162c65c32f8941e1d5877d78c3cf17
Lung Adenocarcinoma - TCGA, US	LUAD-US	8e3302f3-db79-4923-992e-c72af448c0a9	UNCID_2197324.e6aecb65-29f2-48de-a8a0-55b25fbafef1.120126_UNC9-SN296_0268_AD0JFTACXX_4_TTAGGC.tar.gz	120126_UNC9-SN296_0268_AD0JFTACXX_TTAGGC_L004	57b94b0f30213f0be13c6be15dfff4f8
Lung Adenocarcinoma - TCGA, US	LUAD-US	8e84934b-2a78-437a-8e38-03121475c0e2	UNCID_2197473.ccf84703-a5c7-4995-a1c2-b3e4e15d99b7.111122_UNC13-SN749_0136_AC050YACXX_4_ATCACG.tar.gz	111122_UNC13-SN749_0136_AC050YACXX_ATCACG_L004	478becc0d76b2212466b209ba130082c
Lung Adenocarcinoma - TCGA, US	LUAD-US	9291fb76-e606-4750-b6da-300108cbacc7	UNCID_2200470.6f748364-2a6a-4fd4-af87-3de643719577.111130_UNC10-SN254_0310_BC06BYACXX_7_GATCAG.tar.gz	111130_UNC10-SN254_0310_BC06BYACXX_GATCAG_L007	3abf759fb41c4b05bc70d059c5792e46
Lung Adenocarcinoma - TCGA, US	LUAD-US	97e51394-5482-4225-80d3-5f6e1fbc0c60	UNCID_2200061.9a6962a2-0a32-44d5-a2bf-c28c5f1a9cd0.111206_UNC15-SN850_0154_BD080PACXX_6_GATCAG.tar.gz	111206_UNC15-SN850_0154_BD080PACXX_GATCAG_L006	d8d0ce166c62892fd76dc0e0c4f32337
Lung Adenocarcinoma - TCGA, US	LUAD-US	98b19090-3f23-4aaf-b4d1-7de701d2efa4	UNCID_2197228.0c0cfdfb-107b-4a20-bfda-7922453c041e.111122_UNC13-SN749_0137_BD098JACXX_3_GATCAG.tar.gz	111122_UNC13-SN749_0137_BD098JACXX_GATCAG_L003	024b23aa1ef10ee1e9af5342d96e271c
Lung Adenocarcinoma - TCGA, US	LUAD-US	9944f4c6-59ee-4b65-a129-30b06ae4b07d	UNCID_2197670.64f425a9-2260-4cd3-8ddd-c43ac410b1a4.120113_UNC14-SN744_0200_AC0F4CACXX_7_GATCAG.tar.gz	120113_UNC14-SN744_0200_AC0F4CACXX_GATCAG_L007	96a66f1ed684f3c30d5f9d2f991b6379
Lung Adenocarcinoma - TCGA, US	LUAD-US	9d04b618-710c-474f-bede-348b27e3368d	UNCID_2198719.681fbd5b-5bff-434d-8ff4-d995fc517e93.120104_UNC16-SN851_0120_BD0J72ACXX_5_ATCACG.tar.gz	120104_UNC16-SN851_0120_BD0J72ACXX_ATCACG_L005	cd53ba81be02e48d04445e2ccf94a48d
Lung Adenocarcinoma - TCGA, US	LUAD-US	b0dac201-9d2e-4ed8-861c-a37540e39611	UNCID_2199827.89dda3b6-2905-4577-9b74-965fb7f77c98.111206_UNC15-SN850_0153_AD081TACXX_4_GATCAG.tar.gz	111206_UNC15-SN850_0153_AD081TACXX_GATCAG_L004	57a7fe50bdab05279726eff8c4377f01
Lung Adenocarcinoma - TCGA, US	LUAD-US	b5e929b9-86eb-4b3e-a34e-72736d9db059	UNCID_2188246.a588764f-f972-4d3a-b8f8-d0209fc7d2a1.120713_UNC11-SN627_0244_AD13UDACXX_5_GATCAG.tar.gz	120713_UNC11-SN627_0244_AD13UDACXX_GATCAG_L005	b3a16257dba74b7c126832dd013585ef
Lung Adenocarcinoma - TCGA, US	LUAD-US	c74ab71a-657d-4344-9d69-62b73334ed16	UNCID_2200410.a1022e37-586a-4c6a-a754-01709bad7a43.111130_UNC10-SN254_0310_BC06BYACXX_6_GGCTAC.tar.gz	111130_UNC10-SN254_0310_BC06BYACXX_GGCTAC_L006	5def995c88070b5ca74843ff99ecf87c
Lung Adenocarcinoma - TCGA, US	LUAD-US	d64cc332-8aef-4172-9e7a-bd544d721b72	UNCID_2187567.f835bdde-2b5e-4013-a8d4-0074f66c9317.120821_UNC12-SN629_0221_AD1485ACXX_1_GGCTAC.tar.gz	120821_UNC12-SN629_0221_AD1485ACXX_GGCTAC_L001	6f6b3e426e413a200be567a763242e5e
Lung Adenocarcinoma - TCGA, US	LUAD-US	d89070b7-792f-4636-a8c0-b4c1bd4ff7c3	UNCID_2187793.dea6072e-021d-4984-87ba-2c624e07fa18.120801_UNC17-SN7001277_0040_AC0WHEACXX_7_ATCACG.tar.gz	120801_UNC17-SN7001277_0040_AC0WHEACXX_ATCACG_L007	54d60d4f39bc37c782b64f0b24bd9376
Lung Adenocarcinoma - TCGA, US	LUAD-US	e3c76689-f9b4-43a8-a10c-33fd79a86dd5	UNCID_2199955.c2711074-5019-4c8f-a5d7-7bf4654f5647.111208_UNC10-SN254_0312_AD0JRVACXX_7_CTTGTA.tar.gz	111208_UNC10-SN254_0312_AD0JRVACXX_CTTGTA_L007	d25139d96a479661ab8f395204f71ca9
Lung Adenocarcinoma - TCGA, US	LUAD-US	ecf9159e-5787-4f11-86dc-f58a26fe72c5	UNCID_2200397.ce74929b-eae4-4e87-9a60-90230e28dadd.111130_UNC10-SN254_0310_BC06BYACXX_8_TTAGGC.tar.gz	111130_UNC10-SN254_0310_BC06BYACXX_TTAGGC_L008	c62ef4b2df2676781a8755ee915e0481
Lung Adenocarcinoma - TCGA, US	LUAD-US	ed98b8c1-f356-4e3f-a794-95cf33b89d75	UNCID_2197304.b4a82c9e-4b14-42ed-8d33-6494ec475827.120126_UNC9-SN296_0268_AD0JFTACXX_1_ATCACG.tar.gz	120126_UNC9-SN296_0268_AD0JFTACXX_ATCACG_L001	61c75070c541ce3a08162648c60e6e8b
Lung Adenocarcinoma - TCGA, US	LUAD-US	ed9a6669-a4df-4d84-ac83-b8f519c3f491	UNCID_2200614.80032260-febc-4069-9897-e36cf1118e68.111118_UNC11-SN627_0168_BC059VACXX_7_TTAGGC.tar.gz	111118_UNC11-SN627_0168_BC059VACXX_TTAGGC_L007	e6d4b6096d59ddd8f56531573d2195ac
Lung Adenocarcinoma - TCGA, US	LUAD-US	eeddfaa8-1a12-47a2-859a-a9d710471b64	UNCID_2197505.20c29e50-f961-465c-aa22-12e9ab187e71.111122_UNC13-SN749_0136_AC050YACXX_3_GATCAG.tar.gz	111122_UNC13-SN749_0136_AC050YACXX_GATCAG_L003	97c4738e5759ae5df0e675735a4ef5ff
Lung squamous cell carcinoma - TCGA, US	LUSC-US	08025318-c284-413e-af82-e2eba40c4013	UNCID_2239971.77981a9c-ea15-47bb-bd1a-6600cdc50f09.110426_UNC10-SN254_0213_BB065FABXX_5.tar.gz	110426_UNC10-SN254_0213_BB065FABXX.5	1753a1b67f58fe1e79051b17c0a62d42
Lung squamous cell carcinoma - TCGA, US	LUSC-US	0825fbce-6bc9-4fdf-9587-b52194b95b03	UNCID_2209858.e1d11ec9-09e9-4cbb-b3a6-6724f4379cc7.110427_UNC11-SN627_0080_AC016RABXX_4.tar.gz	110427_UNC11-SN627_0080_AC016RABXX.4	10ef7d9a283144ab4d362020bd06b348
Lung squamous cell carcinoma - TCGA, US	LUSC-US	0dbd1852-e47e-40bd-91e4-c28d45024809	UNCID_2180115.2bdb8f96-2194-4541-bf8b-2798fb197a7c.130311_UNC12-SN629_0264_AC1WVCACXX_1_GGCTAC.tar.gz	130311_UNC12-SN629_0264_AC1WVCACXX_GGCTAC_L001	a949c6c6e5a484925d63f4442cf9e5ab
Lung squamous cell carcinoma - TCGA, US	LUSC-US	0e2b718a-e757-4aee-a437-a9b6dbb0ec74	UNCID_2193319.16a43a5d-fe72-4b8a-887d-1b40342c1253.120425_UNC15-SN850_0197_AC0TK3ACXX_4_GATCAG.tar.gz	120425_UNC15-SN850_0197_AC0TK3ACXX_GATCAG_L004	6e1eab0e0924d9916a251dfe27f10173
Lung squamous cell carcinoma - TCGA, US	LUSC-US	0fdb3144-4537-482a-ad2a-502c313ededd	UNCID_2214621.2a016a06-5097-49b5-85b2-8ea5291fed23.110209_SN627_0057_A81DTAABXX_4.tar.gz	110209_SN627_0057_A81DTAABXX.4	976d74e16bbe90a43a27bdd999f8e064
Lung squamous cell carcinoma - TCGA, US	LUSC-US	1289fcab-cba3-4c76-a86c-c8469d781b74	UNCID_2209890.9a76d668-932a-47cd-a8c0-5840641e1aea.110425_SN851_0033_AB065GABXX_3.tar.gz	110425_SN851_0033_AB065GABXX.3	b2331a8e290c686091b7caad9ba9dc30
Lung squamous cell carcinoma - TCGA, US	LUSC-US	24632768-1d4e-46c6-9f82-8d6ef35058db	UNCID_2181591.328de22d-8700-4ee4-bf78-71a774e4e569.130305_UNC16-SN851_0222_AD1UTKACXX_5_AGTTCC.tar.gz	130305_UNC16-SN851_0222_AD1UTKACXX_AGTTCC_L005	48ff49dc05e7461444f84a1820c4159e
Lung squamous cell carcinoma - TCGA, US	LUSC-US	24d494cf-e21b-4de8-9cc0-dd5495212641	UNCID_2189652.990bafa2-fdcf-4e80-aeb3-702157438626.120518_UNC14-SN744_0238_AC0PR4ACXX_5_GATCAG.tar.gz	120518_UNC14-SN744_0238_AC0PR4ACXX_GATCAG_L005	d2d8a7222b4d4a594d79d5ca14f3e439
Lung squamous cell carcinoma - TCGA, US	LUSC-US	2747e8fa-33b9-4550-b989-eb41bcb82d4a	UNCID_2209842.3647c517-acfa-439c-85a2-e03a305b8ce1.110427_UNC11-SN627_0080_AC016RABXX_3.tar.gz	110427_UNC11-SN627_0080_AC016RABXX.3	aeb47917cf2a9b2b682e345dcacefb3a
Lung squamous cell carcinoma - TCGA, US	LUSC-US	286f6f1a-9350-4822-a08e-7f5288068762	UNCID_2213075.80444ef3-0ac2-45fc-b0c5-237cd8bb8fc0.110218_SN254_0193_A81B9JABXX_1.tar.gz	110218_SN254_0193_A81B9JABXX.1	bc680735d11c3d6f771f40c960f93bea
Lung squamous cell carcinoma - TCGA, US	LUSC-US	2abb0663-ee27-4f56-b9a3-bf394a802a7d	UNCID_2209832.7642842f-8f88-4ac5-a393-ec2d37655033.110426_UNC10-SN254_0213_BB065FABXX_3.tar.gz	110426_UNC10-SN254_0213_BB065FABXX.3	d82e4cd67a1d77c5321146d867b73b79
Lung squamous cell carcinoma - TCGA, US	LUSC-US	2b45f85d-97ba-49cf-9126-a73a841e7310	UNCID_2212486.7bd328df-04eb-4500-b52e-59c8dba766a3.110223_UNC9-SN296_0154_B81LPPABXX_2.tar.gz	110223_UNC9-SN296_0154_B81LPPABXX.2	00caf6995541703c3758ca78d6fc13d3
Lung squamous cell carcinoma - TCGA, US	LUSC-US	421b3afa-bb59-4d53-9f3e-a47f5d04878b	UNCID_2185508.8e49dba6-1d3d-4e60-aba7-a093fe5bbd41.130118_UNC12-SN629_0250_BD1MC5ACXX_3_TAGCTT.tar.gz	130118_UNC12-SN629_0250_BD1MC5ACXX_TAGCTT_L003	64e497c43ed470434c6716e36c31929f
Lung squamous cell carcinoma - TCGA, US	LUSC-US	467d3e52-5aa3-4f42-9ec3-d1e377d75a6c	UNCID_2209800.cf406671-32e5-46c6-8e55-ac696c5d9bc9.110429_UNC13-SN749_0058_BB0961ABXX_2.tar.gz	110429_UNC13-SN749_0058_BB0961ABXX.2	ff80851d4c94c685afa07061c1f455bb
Lung squamous cell carcinoma - TCGA, US	LUSC-US	495afb3e-8f30-4cc5-b197-1300493fc25f	UNCID_2206712.3fc2678f-e653-41c7-a106-4aed5df1dedb.110923_UNC14-SN744_0171_BC04C6ABXX_8_TAGCTT.tar.gz	110923_UNC14-SN744_0171_BC04C6ABXX.8	5119ce88e94d9fb095338220e04783fe
Lung squamous cell carcinoma - TCGA, US	LUSC-US	4d326fbf-594a-4c14-be82-33d495b4c5e7	UNCID_2211184.2adbe625-d7cc-45a9-b00b-e5e439e52deb.110307_UNC10-SN254_0200_BB05L4ABXX_3.tar.gz	110307_UNC10-SN254_0200_BB05L4ABXX.3	1acff86bbd771d0ed809d82273c6099d
Lung squamous cell carcinoma - TCGA, US	LUSC-US	542bb197-8807-4a2b-ba5e-0e82b1850737	UNCID_2214708.e912b601-aff4-49e1-924f-44d242699608.110204_UNC9-SN296_0125_A81DV8ABXX_8.tar.gz	110204_UNC9-SN296_0125_A81DV8ABXX.8	62e26c462c48d33ac6e61d4f588b4fb1
Lung squamous cell carcinoma - TCGA, US	LUSC-US	54afb129-9216-4db0-9283-f64b8c6d0820	UNCID_2181139.e6889ad6-caa9-429f-9123-0ff0c7ae195a.130305_UNC12-SN629_0262_BC1RKYACXX_1_GCCAAT.tar.gz	130305_UNC12-SN629_0262_BC1RKYACXX_GCCAAT_L001	684571b1fbb198f94af3f586b72733b7
Lung squamous cell carcinoma - TCGA, US	LUSC-US	6b67bcd4-6fc6-454b-b355-3d54fcc710c0	UNCID_2214772.fca05afb-d892-431c-a19a-e0c8c6e283eb.110127_UNC9-SN296_0124_B81DUMABXX_6.tar.gz	110127_UNC9-SN296_0124_B81DUMABXX.6	e81bfa32c155e15979419ee162fd0fe5
Lung squamous cell carcinoma - TCGA, US	LUSC-US	6bb72160-39ad-48c8-874b-3ca0628f926c	UNCID_2214676.43672213-eb65-4206-bc57-56587b08259f.110204_UNC9-SN296_0126_B81DD7ABXX_2.tar.gz	110204_UNC9-SN296_0126_B81DD7ABXX.2	f77aaef5b9cf263a667e6e6d2c37790d
Lung squamous cell carcinoma - TCGA, US	LUSC-US	6cdf5446-f456-426f-b8da-234aaa0dc911	UNCID_2194738.78ed13d4-1578-46b8-81fa-b4395643691d.120313_UNC9-SN296_0281_BD0UM8ACXX_5_TGACCA.tar.gz	120313_UNC9-SN296_0281_BD0UM8ACXX_TGACCA_L005	b705d6a685012bdbeeaac0670c55d96e
Lung squamous cell carcinoma - TCGA, US	LUSC-US	6dcc3f7e-f27e-43eb-bdd1-3ec57ba06062	UNCID_2209785.7e152b9b-7115-4800-864e-e8162d617661.110429_UNC13-SN749_0058_BB0961ABXX_7.tar.gz	110429_UNC13-SN749_0058_BB0961ABXX.7	4772fe8237bfaf0190144e47d321d859
Lung squamous cell carcinoma - TCGA, US	LUSC-US	71b69cc6-ec99-49a1-9dc5-55c9ba18c52e	UNCID_2214752.db2c54e8-2023-49de-a116-7bec77297dee.110127_UNC9-SN296_0123_A81CV9ABXX_7.tar.gz	110127_UNC9-SN296_0123_A81CV9ABXX.7	2f6b083e5934a45470ba376c06dbcf82
Lung squamous cell carcinoma - TCGA, US	LUSC-US	71b99130-7da0-43cf-90ba-89eedf574afe	UNCID_2214558.ae8b243b-3190-47e5-af8f-3ff76a403516.110209_SN627_0057_A81DTAABXX_7.tar.gz	110209_SN627_0057_A81DTAABXX.7	982d3cdcc24bbd9a5459bb5380aebeae
Lung squamous cell carcinoma - TCGA, US	LUSC-US	77585726-de1d-4430-97a4-f5020e6cdc80	UNCID_2212595.27e89ada-fc8b-484f-8570-c26af5434438.110223_UNC9-SN296_0153_A81FMUABXX_3.tar.gz	110223_UNC9-SN296_0153_A81FMUABXX.3	ff0169725b74bb2d8aab7df4726b273a
Lung squamous cell carcinoma - TCGA, US	LUSC-US	7d540b63-055c-4cf3-9249-c44de8f90e52	UNCID_2193694.11fd13bc-b0d4-490b-a678-78ecfda9c9ce.120405_UNC10-SN254_0345_AD0VAVACXX_5_GCCAAT.tar.gz	120405_UNC10-SN254_0345_AD0VAVACXX_GCCAAT_L005	78b2993e539656cf616eccfab3af82f0
Lung squamous cell carcinoma - TCGA, US	LUSC-US	80d288db-0a7b-4e2e-a89a-570a470feaf9	UNCID_2207793.b6cbe950-44d8-4da9-ba79-116f25015278.110630_UNC11-SN627_0112_AD0CVJABXX_4.tar.gz	110630_UNC11-SN627_0112_AD0CVJABXX.4	9a4b85de71c14ad897fa20baabfb93b3
Lung squamous cell carcinoma - TCGA, US	LUSC-US	8b41c749-efc4-4586-b909-c843422d0354	UNCID_2211847.d3642776-8fd7-4cdd-b94a-1d558b5ac69d.110307_UNC10-SN254_0199_AB05NHABXX_6.tar.gz	110307_UNC10-SN254_0199_AB05NHABXX.6	ab0261cc17df5d12580216a3f786ae2a
Lung squamous cell carcinoma - TCGA, US	LUSC-US	8c7e71e6-377e-4192-80fd-9b1ecce38739	UNCID_2189648.2e83ed1e-fbff-4729-8dfa-c070aa13c78e.120518_UNC14-SN744_0238_AC0PR4ACXX_4_ACTTGA.tar.gz	120518_UNC14-SN744_0238_AC0PR4ACXX_ACTTGA_L004	b03807f9e71df094616b227de0aa4095
Lung squamous cell carcinoma - TCGA, US	LUSC-US	8c812695-1f57-4b08-9139-cca5c5e0c918	UNCID_2208180.8dc89366-a78f-4e41-983f-13dfbbe782a2.110624_UNC11-SN627_0111_BD0CT8ABXX_5.tar.gz	110624_UNC11-SN627_0111_BD0CT8ABXX.5	66a910e8328329083c09366c693a427a
Lung squamous cell carcinoma - TCGA, US	LUSC-US	93c71fdd-bf93-4c80-ae86-a822f0b6c441	UNCID_2214791.86452157-2294-4029-a61d-6702a7889b7e.110127_UNC9-SN296_0124_B81DUMABXX_7.tar.gz	110127_UNC9-SN296_0124_B81DUMABXX.7	b748b171c94586c425ba7a148884a702
Lung squamous cell carcinoma - TCGA, US	LUSC-US	9554cb36-850b-481f-8f3f-94b2f68a424d	UNCID_2214773.320810be-bd11-40c7-9eee-7496f7564599.110127_UNC9-SN296_0124_B81DUMABXX_1.tar.gz	110127_UNC9-SN296_0124_B81DUMABXX.1	9d3843c1480cb4a096d73e89f6c3042f
Lung squamous cell carcinoma - TCGA, US	LUSC-US	a1eed29e-d6f3-4a9d-a31f-83997b237d05	UNCID_2211485.df7bc5ee-3423-495a-bc08-c0053e1640ad.110308_UNC9-SN296_0157_AB05N2ABXX_6.tar.gz	110308_UNC9-SN296_0157_AB05N2ABXX.6	b35da7571a375476f3b64e40b1e3bca4
Lung squamous cell carcinoma - TCGA, US	LUSC-US	b3aa1d2c-6052-4733-b8bf-8992c27d97f1	UNCID_2239958.adfbf8b6-405d-4887-b363-d130e20b70ef.110426_UNC10-SN254_0213_BB065FABXX_8.tar.gz	110426_UNC10-SN254_0213_BB065FABXX.8	44e7d376255d284ae7ac857696e7035c
Lung squamous cell carcinoma - TCGA, US	LUSC-US	b3f61371-2bdb-4a6d-a19b-228317e7c5ab	UNCID_2209850.c3c18dde-e425-48c9-a6d6-6d55c31147f3.110426_UNC10-SN254_0213_BB065FABXX_2.tar.gz	110426_UNC10-SN254_0213_BB065FABXX.2	aed1fd3f3fd872d16ac936978e277ca8
Lung squamous cell carcinoma - TCGA, US	LUSC-US	bac0571b-023f-46a7-b83a-08d38216480f	UNCID_2212680.185c6574-0d29-4078-9198-ed4f427331bd.110223_UNC9-SN296_0153_A81FMUABXX_4.tar.gz	110223_UNC9-SN296_0153_A81FMUABXX.4	7276f6aa9f4151c4cdc234be5505f5e4
Lung squamous cell carcinoma - TCGA, US	LUSC-US	c1b62455-a8d3-4d19-8786-6582f54b0775	UNCID_2209848.afac7352-d5be-4b87-baf0-0d22e761872b.110426_UNC12-SN629_0078_BB08WCABXX_8.tar.gz	110426_UNC12-SN629_0078_BB08WCABXX.8	1e3b2937a5edb3b6a30c10d667ea6a6e
Lung squamous cell carcinoma - TCGA, US	LUSC-US	c2bd300f-81b6-4847-aee8-f5a1e45f165d	UNCID_2180884.c66143ca-3cbb-4432-8013-cce080001918.130304_UNC12-SN629_0261_AD1VABACXX_1_TAGCTT.tar.gz	130304_UNC12-SN629_0261_AD1VABACXX_TAGCTT_L001	70f1d92fd790977d4772f8da7db26df8
Lung squamous cell carcinoma - TCGA, US	LUSC-US	c4484405-89b9-4321-8403-5d4775589c5e	UNCID_2209853.b5e61a38-2067-473e-8eb3-0d8c259b7e67.110426_UNC12-SN629_0078_BB08WCABXX_5.tar.gz	110426_UNC12-SN629_0078_BB08WCABXX.5	9b6be27a8e8e54735f160be100dbf8f1
Lung squamous cell carcinoma - TCGA, US	LUSC-US	c7cb56e5-d6f1-44fa-9d16-adbeaebf5647	UNCID_2214726.539545e6-7309-4431-85bf-101159542bdb.110204_UNC9-SN296_0126_B81DD7ABXX_4.tar.gz	110204_UNC9-SN296_0126_B81DD7ABXX.4	db62d02d0802c523a16049976291281b
Lung squamous cell carcinoma - TCGA, US	LUSC-US	d1d1b24c-6f9f-4602-b109-35a6d811a33a	UNCID_2208467.0e17aa25-2993-4ea1-bbee-d600d8c0bf89.110624_UNC11-SN627_0111_BD0CT8ABXX_2.tar.gz	110624_UNC11-SN627_0111_BD0CT8ABXX.2	51ca930c3c0df92529b4895e951dc521
Lung squamous cell carcinoma - TCGA, US	LUSC-US	d4592468-44cc-4a8c-857b-12aef379caff	UNCID_2181397.0a5d5dd8-9391-424e-905e-6359845a153d.130305_UNC16-SN851_0222_AD1UTKACXX_8_CCGTCC.tar.gz	130305_UNC16-SN851_0222_AD1UTKACXX_CCGTCC_L008	17771cbc0a7807c311afed936c20ce44
Lung squamous cell carcinoma - TCGA, US	LUSC-US	da0ded04-a867-4d48-8e16-028c2cbc2f29	UNCID_2209838.4d65f6a2-ba96-4ef3-9a47-13808922e76a.110426_UNC12-SN629_0078_BB08WCABXX_1.tar.gz	110426_UNC12-SN629_0078_BB08WCABXX.1	e6278478bd7f7ebf75fd6fb1df592d52
Lung squamous cell carcinoma - TCGA, US	LUSC-US	e067389f-df15-4adf-bb2d-4c261b9bf8fa	UNCID_2208218.6ccc37a2-f073-4050-bfcd-de106d86236b.110624_UNC14-SN744_0134_AD0CVTABXX_4.tar.gz	110624_UNC14-SN744_0134_AD0CVTABXX.4	9f1144fcce5c82d792ea4fac4cefec5b
Lung squamous cell carcinoma - TCGA, US	LUSC-US	ec1b99da-6e2c-4383-b215-31a993561b33	UNCID_2185488.2afa4dfe-6d9b-46b1-89bd-235c7b5cbebf.130118_UNC12-SN629_0250_BD1MC5ACXX_8_GGCTAC.tar.gz	130118_UNC12-SN629_0250_BD1MC5ACXX_GGCTAC_L008	23b0d0747089edc576c5b0ba71e7cb25
Lung squamous cell carcinoma - TCGA, US	LUSC-US	f440f6a9-1db2-45fc-a0aa-7bcaff6ee0df	UNCID_2196114.aa7c9175-113a-4a7b-8577-18478b0fffd3.120305_UNC10-SN254_0332_AC0J8KACXX_4_CTTGTA.tar.gz	120305_UNC10-SN254_0332_AC0J8KACXX_CTTGTA_L004	e249024909a56b2fc54c350a16d6d2ab
Lung squamous cell carcinoma - TCGA, US	LUSC-US	fa03d4fe-477a-427e-a2dc-d7c759921be6	UNCID_2214730.10e6a64d-2d89-444f-ad6f-d4fde86d8a8a.110204_UNC9-SN296_0125_A81DV8ABXX_6.tar.gz	110204_UNC9-SN296_0125_A81DV8ABXX.6	ed7d70fdbe5ea0254a2c391025523d0d
Lung squamous cell carcinoma - TCGA, US	LUSC-US	fa1380a6-84dc-45cd-a826-83ff7679419a	UNCID_2211701.4c91a673-ed50-41b5-8261-50c9b8716aa2.110214_SN627_0059_A81fmwabxx_5.tar.gz	110214_SN627_0059_A81fmwabxx.5	4d90ca25e35260cf5239d0f768336733
Ovarian Serous Cystadenocarcinoma - TCGA, US	OV-US	0601984a-7edc-4604-ab3a-7011ffb71035	TCGA-24-1558-01A-01R-1566-13_rnaseq_fastq.tar	C0L5PACXX_6_AGCGCT	9709e28bb1b202dbd758f85cf43fa22d
Ovarian Serous Cystadenocarcinoma - TCGA, US	OV-US	0b4d443d-cfa8-42c0-aaf9-be947584ba59	TCGA-24-1557-01A-01R-1566-13_rnaseq_fastq.tar	C0HRDACXX_8_AATAGG	766cb7909418656fb46aeefb4b6832fd
Ovarian Serous Cystadenocarcinoma - TCGA, US	OV-US	1f9b7ad8-ce89-4e73-baa1-2289e2d05f1f	TCGA-24-1548-01A-01R-1566-13_rnaseq_fastq.tar	D0UT2ACXX_4_AGTCAA	6ab7de2b1b5111323de2f0bf05444494
Ovarian Serous Cystadenocarcinoma - TCGA, US	OV-US	221fe4a9-a184-4667-a5d5-80d055b25e90	TCGA-24-1552-01A-01R-1566-13_rnaseq_fastq.tar	D0RMBACXX_8_GAATAA	c001324373087ad407381ec79c3c4133
Ovarian Serous Cystadenocarcinoma - TCGA, US	OV-US	271a2df3-78dc-4877-ad3a-e479965b2e0e	TCGA-09-1666-01A-01R-1566-13_rnaseq_fastq.tar	D0W3BACXX_2_CAGATC	5148b07a5f9a1a0be3cb0631af78864f
Ovarian Serous Cystadenocarcinoma - TCGA, US	OV-US	3a0d4edb-5812-42bf-8f3d-cd03c62edf32	TCGA-61-2000-01A-01R-1568-13_rnaseq_fastq.tar	D0WJEACXX_6_ATCCTA	1ea9b3debdef1f90a527b2b940570a21	e505ff787e601e27ad3dd93a53984ded
Ovarian Serous Cystadenocarcinoma - TCGA, US	OV-US	3c1408e2-c7d2-4b81-a410-3f54a0758ab5	TCGA-25-2400-01A-01R-1569-13_rnaseq_fastq.tar	D0WGLACXX_2_ATCTAT	c695018ed3625cc924d1fe8a7f4992b1	fc5d4c6c880071ad7eced0ede9615049
Ovarian Serous Cystadenocarcinoma - TCGA, US	OV-US	401697b6-1e3d-44ef-b57c-e0ced8cbbb9c	TCGA-24-1419-01A-01R-1565-13_rnaseq_fastq.tar	C0HUWACXX_5_ATCCTA	e2242337483df5c6df20808aa9ff2021
Ovarian Serous Cystadenocarcinoma - TCGA, US	OV-US	6664e287-c7a6-417d-85d5-4893dcb1ec2b	TCGA-25-1634-01A-01R-1566-13_rnaseq_fastq.tar	D0REMACXX_3_GCACTT	6ac3e5cf7d7fdc1f668f924df70d99a5
Ovarian Serous Cystadenocarcinoma - TCGA, US	OV-US	693b96fa-603f-4337-af8e-f037f5fab277	TCGA-04-1514-01A-01R-1566-13_rnaseq_fastq.tar	C0L5PACXX_8_ATTCCT	0a1b4c62a688fc15370aae52333cb7c0
Ovarian Serous Cystadenocarcinoma - TCGA, US	OV-US	73a6e816-39ea-4425-a07d-e4cd531ee254	TCGA-25-2391-01A-01R-1569-13_rnaseq_fastq.tar	C0NVTACXX_7_ATCACG	dcc95f35aba309ac360ad96af5cdb61a
Ovarian Serous Cystadenocarcinoma - TCGA, US	OV-US	7b5bbc92-1a3c-4660-9d24-1d996a7b50d3	TCGA-24-2024-01A-02R-1568-13_rnaseq_fastq.tar	C0NVTACXX_1_GATGCT	8cebdc617cacdaec3a2278d43d5952b9
Ovarian Serous Cystadenocarcinoma - TCGA, US	OV-US	809b40d0-7933-4313-8b07-c3fafefe0213	TCGA-24-1544-01A-01R-1566-13_rnaseq_fastq.tar	D0RMBACXX_5_CCTTAG	8417a6b1fb83a735774cc62e8936014e
Ovarian Serous Cystadenocarcinoma - TCGA, US	OV-US	83344129-5606-43bc-b2af-a879d7a2024c	TCGA-24-2290-01A-01R-1568-13_rnaseq_fastq.tar	D0WJEACXX_3_AGATAG	3673ecb471d735d11d8e701360d2abd2	3265fc4e8368664aa516f3a94cb65347
Ovarian Serous Cystadenocarcinoma - TCGA, US	OV-US	877d516e-b9ee-4056-8e7b-feafaca0341d	TCGA-24-1103-01A-01R-1565-13_rnaseq_fastq.tar	C0L6EACXX_4_ACGATA	a3328caeda843c8ea7ce0a8a9e197668
Ovarian Serous Cystadenocarcinoma - TCGA, US	OV-US	94d74357-dbd9-4ec0-90fb-01e398134570	TCGA-36-1570-01A-01R-1566-13_rnaseq_fastq.tar	C0L5PACXX_1_ACATCT	b99aad9dfecc8baba7b137a2bdd5f536
Ovarian Serous Cystadenocarcinoma - TCGA, US	OV-US	9b9e9b38-847d-4fee-9d65-78c3aa0a93d4	TCGA-36-1574-01A-01R-1566-13_rnaseq_fastq.tar	D0RMBACXX_3_CATGGC	65f147bfa9f662c1048f4afc6113874a
Ovarian Serous Cystadenocarcinoma - TCGA, US	OV-US	b0f7b8b5-e313-4476-b2f9-44fcaf9c2fb2	TCGA-13-0890-01A-01R-1564-13_rnaseq_fastq.tar	D0DWTACXX_4_AAGACT	bb31d021d4df8014d8183717623fd79e
Ovarian Serous Cystadenocarcinoma - TCGA, US	OV-US	b4b337ae-4156-4638-bffc-2864cecf0e15	TCGA-09-2045-01A-01R-1568-13_rnaseq_fastq.tar	D0WJEACXX_7_GCTCCA	6dd3784b8afae8ed90004536ac7cd368	8708c8f7372c0e68d6cc4d075d956b63
Ovarian Serous Cystadenocarcinoma - TCGA, US	OV-US	d80af706-7971-472a-85b2-77d481116de9	TCGA-36-1571-01A-01R-1566-13_rnaseq_fastq.tar	C0L5PACXX_7_ATAATT	70c2fb3cbf82feab0703f2b443ed9bce
Ovarian Serous Cystadenocarcinoma - TCGA, US	OV-US	eeff99ab-8b22-4e52-a24e-2ead9cc3cab1	TCGA-25-1632-01A-01R-1566-13_rnaseq_fastq.tar	D0RMBACXX_2_CAGGCG	55faf2d01b900e826d9f7e5cb3e749bf
Ovarian Serous Cystadenocarcinoma - TCGA, US	OV-US	f67c6cc6-fc0f-4e9e-83e1-a299b8381f7f	TCGA-24-1562-01A-01R-1566-13_rnaseq_fastq.tar	D0W3BACXX_3_GCCAAT	ac897ab1d8ecf9d8e1dde1482691f330
Prostate Adenocarcinoma - TCGA, US	PRAD-US	0491ad0b-0336-4d9c-8dfa-b40d1a6db195	UNCID_2183315.0a67e3de-1840-44f1-ae19-14f3c2df230c.130226_UNC14-SN744_0315_AD1V5TACXX_8_CAGATC.tar.gz	130226_UNC14-SN744_0315_AD1V5TACXX_CAGATC_L008	c406c6f90f4f644e16b5462da2d12975
Prostate Adenocarcinoma - TCGA, US	PRAD-US	14d0834d-bce7-45f5-a2e3-d569ec3a910f	UNCID_2190673.f659e8f2-3d29-4170-bd40-84e54c70fcd4.120425_UNC11-SN627_0224_BD0VAKACXX_6_GATCAG.tar.gz	120425_UNC11-SN627_0224_BD0VAKACXX_GATCAG_L006	fe3d560610cbde4a8f072ba96cc8ccaf
Prostate Adenocarcinoma - TCGA, US	PRAD-US	1859f525-2e37-425e-ae83-31c1c362d3ed	UNCID_2190614.67816085-c038-4c4f-86f0-b03e6da18aee.111219_UNC11-SN627_0175_BC0CKKACXX_1_ACTTGA.tar.gz	111219_UNC11-SN627_0175_BC0CKKACXX_ACTTGA_L001	851fa106f5d2241136736df69057aac6
Prostate Adenocarcinoma - TCGA, US	PRAD-US	27534534-fc67-42d0-a235-2258221aee45	UNCID_2190686.40eb0b4a-3863-403f-a90b-919bfa24237e.120215_UNC10-SN254_0327_AC0CMCACXX_5_ACTTGA.tar.gz	120215_UNC10-SN254_0327_AC0CMCACXX_ACTTGA_L005	50c782e2ac00c8d5550a80ce966a117c
Prostate Adenocarcinoma - TCGA, US	PRAD-US	2f68cf35-90da-4462-88a3-5c8e937693bf	UNCID_2190594.d964a3c5-aa6c-431c-b179-7e0b70e26e2d.111219_UNC11-SN627_0175_BC0CKKACXX_4_ACTTGA.tar.gz	111219_UNC11-SN627_0175_BC0CKKACXX_ACTTGA_L004	97c057376ea75e90e7821d8bfcabcc14
Prostate Adenocarcinoma - TCGA, US	PRAD-US	3b4d1b9f-8210-4c38-831c-dee85865dc08	UNCID_2190644.e67b3b01-fdd5-49de-8829-84298c131a5f.111216_UNC10-SN254_0314_AD0JVAACXX_4_GATCAG.tar.gz	111216_UNC10-SN254_0314_AD0JVAACXX_GATCAG_L004	3895b39f77442c9728cb5927f7826614
Prostate Adenocarcinoma - TCGA, US	PRAD-US	3b8f2742-d232-49e4-8fab-e02f18ee80b9	UNCID_2546089.ee8dbce4-8e78-42dd-b090-8de64629f92f.120521_UNC12-SN629_0212_AC0RWNACXX_2_GATCAG.tar.gz	120521_UNC12-SN629_0212_AC0RWNACXX_GATCAG_L002	803f350578de92287b3d7c142fc26922
Prostate Adenocarcinoma - TCGA, US	PRAD-US	566bafa9-cd0f-4b48-b54a-1d02d8717aae	UNCID_2189554.70a93713-e154-46c8-9360-b873c63f0f05.120521_UNC12-SN629_0212_AC0RWNACXX_3_TGACCA.tar.gz	120521_UNC12-SN629_0212_AC0RWNACXX_TGACCA_L003	65981190bf7b4b83a6415fb46fbf8db9
Prostate Adenocarcinoma - TCGA, US	PRAD-US	644057c5-71a6-4257-80f5-320d28a21a02	UNCID_2190621.9cbe4eef-89aa-453e-b22b-1c1256bf3c51.111212_UNC15-SN850_0155_AD087AACXX_4_ACTTGA.tar.gz	111212_UNC15-SN850_0155_AD087AACXX_ACTTGA_L004	a5e340220c0d3d8b99b9a255a45f98c3
Prostate Adenocarcinoma - TCGA, US	PRAD-US	7101f5f7-214e-4f1a-9da9-6501ea043403	UNCID_2189095.a771088e-45e1-4e67-8e3e-88c65d0b0618.120604_UNC13-SN749_0179_AC0V5LACXX_6_CGATGT.tar.gz	120604_UNC13-SN749_0179_AC0V5LACXX_CGATGT_L006	57d4ee2987debceb10dec5b7ebf336b8
Prostate Adenocarcinoma - TCGA, US	PRAD-US	81506fe0-357a-45ca-8112-cfdb9d2bf809	UNCID_2187809.b353ec8f-70d1-40a6-bf94-12662bd11146.120814_UNC12-SN629_0220_AD13JAACXX_1_GCCAAT.tar.gz	120814_UNC12-SN629_0220_AD13JAACXX_GCCAAT_L001	362a18269349d1387e4d5741ae71eb9f
Prostate Adenocarcinoma - TCGA, US	PRAD-US	ade3be6e-b09f-48cb-a0e0-9fe791932b63	UNCID_2190551.14830a14-5495-4425-b6ef-78ccffafe03c.120501_UNC11-SN627_0226_AC0TGKACXX_4_GCCAAT.tar.gz	120501_UNC11-SN627_0226_AC0TGKACXX_GCCAAT_L004	39094af5956ce8610175847e2a40cbd7
Prostate Adenocarcinoma - TCGA, US	PRAD-US	afff2215-f3ed-48a3-9719-fc8e7f1fe6f5	UNCID_2235485.3d9ba7bd-ff22-44cf-ae6a-7588f5aa857f.120425_UNC11-SN627_0224_BD0VAKACXX_2_CAGATC.tar.gz	120425_UNC11-SN627_0224_BD0VAKACXX_CAGATC_L002	0f5420a88b72f884150322fd038157ab
Prostate Adenocarcinoma - TCGA, US	PRAD-US	b895166f-c785-48ec-89dc-a795d9bea4f0	UNCID_2185509.aa181d66-d198-43ab-920e-a351454194a0.130118_UNC12-SN629_0250_BD1MC5ACXX_8_GCCAAT.tar.gz	130118_UNC12-SN629_0250_BD1MC5ACXX_GCCAAT_L008	d978ea57dd829d1f8220977c2527ff1c
Prostate Adenocarcinoma - TCGA, US	PRAD-US	c506be62-bdef-4365-ac72-8263bdc230be	UNCID_2190548.9caa440e-a8a6-4851-b62e-4ebb09412fad.120425_UNC11-SN627_0224_BD0VAKACXX_5_GATCAG.tar.gz	120425_UNC11-SN627_0224_BD0VAKACXX_GATCAG_L005	adf4e6cbb3056574f87f6818ccb3b69d
Prostate Adenocarcinoma - TCGA, US	PRAD-US	c785320c-4dcf-48d3-8908-133bcf3dec12	UNCID_2189766.095f3c80-890e-4529-816c-306daf614ec2.120514_UNC16-SN851_0159_BC0TARACXX_5_GCCAAT.tar.gz	120514_UNC16-SN851_0159_BC0TARACXX_GCCAAT_L005	cae1173544fc0bc44ec6a26ee5f5f202
Prostate Adenocarcinoma - TCGA, US	PRAD-US	c9b15851-96f6-4c0f-99c1-d781c19fe87d	UNCID_2188972.81388e39-1fc8-47bd-b49b-946bc979996d.120611_UNC15-SN850_0219_BD120UACXX_7_GCCAAT.tar.gz	120611_UNC15-SN850_0219_BD120UACXX_GCCAAT_L007	7b3d40db3628480c37eed071866c48ad
Prostate Adenocarcinoma - TCGA, US	PRAD-US	d0e776fa-c6ca-4c90-86d0-74289b200c17	UNCID_2189827.82b1d50a-9ed4-4d42-80d4-59d06b43df3e.120508_UNC13-SN749_0172_AD101FACXX_6_ACAGTG.tar.gz	120508_UNC13-SN749_0172_AD101FACXX_ACAGTG_L006	b89dca073646475879691488cd6963c6
Prostate Adenocarcinoma - TCGA, US	PRAD-US	e2842883-cb93-4366-956a-681aaa90b706	UNCID_2187624.79ff57d5-3224-4195-aa64-32ccd6d23e27.120815_UNC16-SN851_0177_BD13LJACXX_8_GCCAAT.tar.gz	120815_UNC16-SN851_0177_BD13LJACXX_GCCAAT_L008	71d09bf9743d2f6a4de436a95ce3ec1e
Prostate Adenocarcinoma - TCGA, US	PRAD-US	f7591db8-c0d1-4cac-8468-b43b994a5bf3	UNCID_2183395.bdb4a761-71cf-4465-a48f-4f938493ffcb.130226_UNC14-SN744_0315_AD1V5TACXX_1_TTAGGC.tar.gz	130226_UNC14-SN744_0315_AD1V5TACXX_TTAGGC_L001	67dfdcd3c7ca667c868e9ef8b83e8088
Rectum Adenocarcinoma - TCGA, US	READ-US	0e7acc13-fb8d-4ccc-b1d4-4ccc24417ead	UNCID_2214616.28904a18-b1fc-4d2f-8cd5-3f7ff759dac1.100914_UNC6-RDR300211_00031_FC_62HRAAAXX_5.tar.gz	100914_UNC6-RDR300211_00031_FC_62HRAAAXX.5	81ef97738c25345285d6e482750e4edf
Rectum Adenocarcinoma - TCGA, US	READ-US	1640cb63-012e-4d4e-b569-aea95740c1c9	UNCID_2215330.9fc223be-56b9-4fde-8981-806a82045236.100914_UNC8-RDR3001640_00029_FC_62HPTAAXX_2.tar.gz	100914_UNC8-RDR3001640_00029_FC_62HPTAAXX.2	5189ee1335d01d0b0ba335f1fa13f9d7
Rectum Adenocarcinoma - TCGA, US	READ-US	16996d19-a008-453e-bacd-cde14c36624e	UNCID_2217126.2ee1e0d0-79f9-4e02-be27-773ee4b88320.100819_UNC8-RDR3001640_00015_FC_6293BAAXX_7.tar.gz	100819_UNC8-RDR3001640_00015_FC_6293BAAXX.7	875640982442edb5c8804f84a40f750c
Rectum Adenocarcinoma - TCGA, US	READ-US	5e41da7a-628c-4291-b4b4-6e36205ebeaa	UNCID_2216696.874d730a-f299-4a0d-a582-8a1c627d1033.100823_UNC6-RDR300211_00025_FC_629GCAAXX_6.tar.gz	100823_UNC6-RDR300211_00025_FC_629GCAAXX.6	051090d0d37a0900938e3971143d2b43
Rectum Adenocarcinoma - TCGA, US	READ-US	674a5111-7fda-49be-939a-5474ab57c18a	UNCID_2184919.a7ba7d79-2b00-4472-9840-2acf2e96e34c.130201_UNC14-SN744_0303_AC1NVMACXX_2_ATGTCA.tar.gz	130201_UNC14-SN744_0303_AC1NVMACXX_ATGTCA_L002	c4da7d31db00be90ba79745847fdaa5f
Rectum Adenocarcinoma - TCGA, US	READ-US	74ddc787-5fe4-4245-8d58-5d0804e3a207	UNCID_2217337.424f0f4a-48d0-4dfb-bee6-b45298d0b75d.100816_UNC6-RDR300211_00023_FC_629FTAAXX_6.tar.gz	100816_UNC6-RDR300211_00023_FC_629FTAAXX.6	6367cde26e9d4e720f44b69a76a54fc2
Rectum Adenocarcinoma - TCGA, US	READ-US	767f598d-2884-44d4-a05b-6f6fdb071966	UNCID_2217182.b2282d62-a66d-4b64-a8c6-954e2d776358.100819_UNC8-RDR3001640_00015_FC_6293BAAXX_3.tar.gz	100819_UNC8-RDR3001640_00015_FC_6293BAAXX.3	d08e6a2230e23dea0f801626a0b028f6
Rectum Adenocarcinoma - TCGA, US	READ-US	78359d0d-32d4-4df8-bef1-667127e96519	UNCID_2216589.974b1fa9-8ee7-4f02-b0ff-221fc98abe5f.100831_UNC2-RDR300275_00022_FC_62ERGAAXX_6.tar.gz	100831_UNC2-RDR300275_00022_FC_62ERGAAXX.6	8a3bf8937ca18ac2b0525d096d734af9
Rectum Adenocarcinoma - TCGA, US	READ-US	9ee80518-0c9f-4d2e-acd0-70253ecc8fa1	UNCID_2215266.bd33fafa-9922-4efe-9e1d-c8d8f6b8e7cc.100914_UNC8-RDR3001640_00029_FC_62HPTAAXX_7.tar.gz	100914_UNC8-RDR3001640_00029_FC_62HPTAAXX.7	93014b45292e38ecd13cddf83526bd28
Rectum Adenocarcinoma - TCGA, US	READ-US	a8e54068-ae42-471b-aefc-7a6a1e515bcb	UNCID_2217356.b2ee51d4-301a-47f2-9be0-de43df53cad6.100816_UNC6-RDR300211_00023_FC_629FTAAXX_5.tar.gz	100816_UNC6-RDR300211_00023_FC_629FTAAXX.5	23b86d85f61b6aaba995eb53b14e169d
Rectum Adenocarcinoma - TCGA, US	READ-US	a8fc9046-0897-4b22-a811-3eb025451d20	UNCID_2215361.dd96340b-cc6f-4a3f-b441-c7af1d86684e.100922_UNC7-RDR3001641_00033_FC_62GLRAAXX_8.tar.gz	100922_UNC7-RDR3001641_00033_FC_62GLRAAXX.8	f12f1c37f5f29180f5826ef456f1ac74
Rectum Adenocarcinoma - TCGA, US	READ-US	b297d0e2-da01-4ef1-b7a8-2d19a0ff7d8c	UNCID_2184861.537507f7-d639-44b5-8725-2390fca5f6c1.130201_UNC14-SN744_0303_AC1NVMACXX_3_GTGAAA.tar.gz	130201_UNC14-SN744_0303_AC1NVMACXX_GTGAAA_L003	a9e9fd3e1696f46ca37c21a4caa95bab
Rectum Adenocarcinoma - TCGA, US	READ-US	bfef03c1-8e21-451d-a67f-939971915c6f	UNCID_2214629.a7fa7e33-58e4-4463-b697-61a9c58bf9e1.100914_UNC6-RDR300211_00031_FC_62HRAAAXX_2.tar.gz	100914_UNC6-RDR300211_00031_FC_62HRAAAXX.2	a02c35b12a486091ba5557786aa806cc
Rectum Adenocarcinoma - TCGA, US	READ-US	e9e3068c-b5c9-47cc-a0c6-1359e82cfb5a	UNCID_2215493.932c2e20-510c-4aed-879e-b69d90710b64.100922_UNC7-RDR3001641_00033_FC_62GLRAAXX_2.tar.gz	100922_UNC7-RDR3001641_00033_FC_62GLRAAXX.2	78dd3a32dac7a28cb390233b75a3d682
Rectum Adenocarcinoma - TCGA, US	READ-US	f237b64b-3102-4b09-85cd-cb4f025598e4	UNCID_2216739.3a5a0fa3-1cbd-4123-a217-e5644dbbddde.100823_UNC6-RDR300211_00025_FC_629GCAAXX_5.tar.gz	100823_UNC6-RDR300211_00025_FC_629GCAAXX.5	44244b584cc80e22114b116d37919806
Sarcoma - TCGA, US	SARC-US	0031a146-0bbb-4430-bb8c-6de453881452	UNCID_2174184.8eac950a-dae0-4548-9f3b-ccda65e32f89.130423_UNC11-SN627_0293_AC23BAACXX_3_GGCTAC.tar.gz	130423_UNC11-SN627_0293_AC23BAACXX_GGCTAC_L003	52240d44ca2b2883b7bea86124d4c196
Sarcoma - TCGA, US	SARC-US	012d796e-4728-4317-ab5d-0f18324824b6	UNCID_2175513.b3801610-6fb1-40b7-8c08-0de07484ce45.130424_UNC11-SN627_0294_BC236MACXX_5_GGCTAC.tar.gz	130424_UNC11-SN627_0294_BC236MACXX_GGCTAC_L005	8e1bd246fbbf396fe054a728d0dfef7d
Sarcoma - TCGA, US	SARC-US	13f7e6ed-319b-4c71-9647-74647583b6e9	UNCID_2176143.349f670f-1447-4bb0-86ec-fba8734d50ff.130424_UNC11-SN627_0294_BC236MACXX_2_TTAGGC.tar.gz	130424_UNC11-SN627_0294_BC236MACXX_TTAGGC_L002	5d363d3896cc07a3510953c4bbaa3144
Sarcoma - TCGA, US	SARC-US	1426e74a-b04a-4a1d-a7c4-62db40551bce	UNCID_2170906.48645bef-8e98-4a16-9de5-c43cdeca8b95.130513_UNC14-SN744_0339_AD2677ACXX_2_AGTTCC.tar.gz	130513_UNC14-SN744_0339_AD2677ACXX_AGTTCC_L002	60b524e370efadc6f8a3891b9d3ac8a5
Sarcoma - TCGA, US	SARC-US	1c22f1d2-2137-4b12-951d-5215384ef735	UNCID_2266745.5a570939-e515-4b48-ba69-44afe877f032.131008_UNC15-SN850_0331_AC2KJ8ACXX_1_ACAGTG.tar.gz	131008_UNC15-SN850_0331_AC2KJ8ACXX_ACAGTG_L001	2a293d052fcae91056e37191d1bc8285
Sarcoma - TCGA, US	SARC-US	1dae89cf-4abb-4af6-9147-6d12d95204e6	UNCID_2169006.f8ee0b8d-d627-4b64-bd87-edd8521c1048.130606_UNC9-SN296_0372_AC277JACXX_5_ATCACG.tar.gz	130606_UNC9-SN296_0372_AC277JACXX_ATCACG_L005	1afb4f609f8619f596003274cba713e5
Sarcoma - TCGA, US	SARC-US	21d93646-2bdf-45a5-83c5-1f5faa3dd49d	UNCID_2174166.f5968e01-320d-4ad7-844c-4fe139aa44b7.130423_UNC11-SN627_0293_AC23BAACXX_4_GTGGCC.tar.gz	130423_UNC11-SN627_0293_AC23BAACXX_GTGGCC_L004	8de42f88b05c652bb0abc1fd467038b7
Sarcoma - TCGA, US	SARC-US	29ccf0cd-ef4e-4ac4-b862-4e5546762c1d	UNCID_2174043.f4cfc17b-c464-48f2-83ee-359a35c7bc43.130503_UNC9-SN296_0362_BC23UKACXX_5_GCCAAT.tar.gz	130503_UNC9-SN296_0362_BC23UKACXX_GCCAAT_L005	0daae95635e8f31db6c55430c3c86403
Sarcoma - TCGA, US	SARC-US	2dcde474-3cb9-45a6-8d0a-49bfe684fd50	UNCID_2175269.dddc9a74-f0b3-4428-a521-23f21ebf595e.130424_UNC11-SN627_0294_BC236MACXX_6_ATCACG.tar.gz	130424_UNC11-SN627_0294_BC236MACXX_ATCACG_L006	cfe1c4b9156cf3f616e6c218e5731a46
Sarcoma - TCGA, US	SARC-US	2f5c7f1c-4c6d-4fa9-85b5-f356e98f7712	UNCID_2169058.925f789f-43fb-41d9-8393-144ed714fe98.130530_UNC9-SN296_0371_BC2528ACXX_1_GTTTCG.tar.gz	130530_UNC9-SN296_0371_BC2528ACXX_GTTTCG_L001	5311e555f6849b07cdf6699cde506281
Sarcoma - TCGA, US	SARC-US	3f7d15d0-8f6f-416e-9635-6eb70613dc6d	UNCID_2173793.c924d924-56a3-4f43-8f86-76ee2b63330b.130503_UNC9-SN296_0361_AC23VLACXX_7_CGATGT.tar.gz	130503_UNC9-SN296_0361_AC23VLACXX_CGATGT_L007	0a2e136915fe0dbed9fd3f3e12461a84
Sarcoma - TCGA, US	SARC-US	460192e8-d4e1-4ff8-8ed1-7f16a94ab8f4	UNCID_2174151.c2ba5489-694e-43df-b9dd-48ab79041995.130423_UNC11-SN627_0293_AC23BAACXX_6_TAGCTT.tar.gz	130423_UNC11-SN627_0293_AC23BAACXX_TAGCTT_L006	3bb5ec80de9c06ac996ac9269bdf14c9
Sarcoma - TCGA, US	SARC-US	584f96c7-1be9-41c1-8334-0b7ee0705e32	UNCID_2173928.69c77d70-4d2f-4298-94f3-711fd96f684f.130503_UNC9-SN296_0362_BC23UKACXX_8_CGATGT.tar.gz	130503_UNC9-SN296_0362_BC23UKACXX_CGATGT_L008	a0c0c8b63dd745312a39a1f06f55768d
Sarcoma - TCGA, US	SARC-US	592e5f7d-5933-4aab-9f00-4be24884d2b5	UNCID_2174185.869c46c0-e7ac-4421-998d-28c5826fc091.130423_UNC11-SN627_0293_AC23BAACXX_3_ATCACG.tar.gz	130423_UNC11-SN627_0293_AC23BAACXX_ATCACG_L003	3022d7f1a3433a870d10399a62f39e47
Sarcoma - TCGA, US	SARC-US	5d575802-d570-460f-8fba-34f4ebeaa9e9	UNCID_2176298.ee9b786d-1dd9-4ea9-a968-bd8e0c878956.130424_UNC11-SN627_0294_BC236MACXX_1_GTGGCC.tar.gz	130424_UNC11-SN627_0294_BC236MACXX_GTGGCC_L001	bee4a094286ba95fcdc1abf10dc95725
Sarcoma - TCGA, US	SARC-US	5e61aeff-733f-44e8-94be-2e493a8200b2	UNCID_2174161.bbff8493-879b-4fa2-8bca-ea5160764e4a.130423_UNC11-SN627_0293_AC23BAACXX_5_GTTTCG.tar.gz	130423_UNC11-SN627_0293_AC23BAACXX_GTTTCG_L005	0831405fbc88ef81fde2f3b952be1981
Sarcoma - TCGA, US	SARC-US	68cded24-926d-4f75-ae0c-021d9cf6b4b5	UNCID_2174054.6278b5a4-b93b-4926-8158-dc7fc871c1cc.130503_UNC9-SN296_0362_BC23UKACXX_4_GCCAAT.tar.gz	130503_UNC9-SN296_0362_BC23UKACXX_GCCAAT_L004	e96090e25ba4af7e085a13e5880acc48
Sarcoma - TCGA, US	SARC-US	6fa6fa69-1f95-428a-9a82-56a7f532318b	UNCID_2173775.4faf01ee-5d76-4a60-bf8a-812113027d17.130503_UNC9-SN296_0361_AC23VLACXX_8_CTTGTA.tar.gz	130503_UNC9-SN296_0361_AC23VLACXX_CTTGTA_L008	bb940520649d2e77229fc97ac23df03a
Sarcoma - TCGA, US	SARC-US	912357d6-7316-467e-bfe2-48224b58e579	UNCID_2174153.03ff980f-1998-40cc-b903-1bc215f4dc3f.130423_UNC11-SN627_0293_AC23BAACXX_5_ACTTGA.tar.gz	130423_UNC11-SN627_0293_AC23BAACXX_ACTTGA_L005	2f6b1039ab0ceaade063939c9a6cdf09
Sarcoma - TCGA, US	SARC-US	a7ba6f8b-bd30-4fc4-ad8c-0b094f6ea8d7	UNCID_2169057.f2a51101-e624-4b5f-970b-6ffe66a768e1.130530_UNC9-SN296_0371_BC2528ACXX_1_GTGGCC.tar.gz	130530_UNC9-SN296_0371_BC2528ACXX_GTGGCC_L001	f618519578a05109f4821474883c3612
Sarcoma - TCGA, US	SARC-US	ae0b1f6e-3c64-4f3c-a09b-cce58c463006	UNCID_2174101.2ef8697f-752b-4d85-b0bb-0fbf9001c51c.130503_UNC9-SN296_0362_BC23UKACXX_1_AGTTCC.tar.gz	130503_UNC9-SN296_0362_BC23UKACXX_AGTTCC_L001	0f4d839e2832b3b0f6278377ed0154cb
Sarcoma - TCGA, US	SARC-US	af44c950-24cd-4767-b646-a678c50690e2	UNCID_2173929.4c7b95b0-1d87-4fd9-82b8-2a51a3d0e242.130503_UNC9-SN296_0362_BC23UKACXX_7_AGTTCC.tar.gz	130503_UNC9-SN296_0362_BC23UKACXX_AGTTCC_L007	dcc3b7c7f289685a505e2bab9bf399c1
Sarcoma - TCGA, US	SARC-US	b7a709a7-edd3-484f-bdd3-60c0f0c06e48	UNCID_2174085.fbf538f3-1061-4aec-9e74-b219c92fb08e.130503_UNC9-SN296_0362_BC23UKACXX_2_TGACCA.tar.gz	130503_UNC9-SN296_0362_BC23UKACXX_TGACCA_L002	eb95300d07cc1858113b1a45b1f564ec
Sarcoma - TCGA, US	SARC-US	c4ed0473-117a-4a59-a5da-0b2e72738855	UNCID_2266767.76733f6c-f1c1-4d57-bf7d-87640d3b88f9.130930_UNC12-SN629_0331_BD2F2JACXX_3_CAGATC.tar.gz	130930_UNC12-SN629_0331_BD2F2JACXX_CAGATC_L003	c17e76869995a709edc5871d850b3790
Sarcoma - TCGA, US	SARC-US	c69cd1a6-518a-4eda-a936-223fceeb4525	UNCID_2173969.e3d12938-a5e3-4212-85f8-a53d46c6ea77.130503_UNC9-SN296_0362_BC23UKACXX_7_AGTCAA.tar.gz	130503_UNC9-SN296_0362_BC23UKACXX_AGTCAA_L007	f5f2507b41b4bf5ac516ff0d48c4c0d1
Sarcoma - TCGA, US	SARC-US	c884029d-7582-481b-a60b-fb7324b67013	UNCID_2175786.fef90a5d-49de-4277-a927-e6cfe7b3936e.130424_UNC11-SN627_0294_BC236MACXX_4_GATCAG.tar.gz	130424_UNC11-SN627_0294_BC236MACXX_GATCAG_L004	73e432f3e6b52b23ea7ade5b61d14905
Sarcoma - TCGA, US	SARC-US	d61a0a9b-e554-4a52-bc2f-a0674cd44a77	UNCID_2169025.4412ca3b-518d-4fe2-bd0b-a1bb5ff910c1.130529_UNC9-SN296_0368_AD24URACXX_8_TAGCTT.tar.gz	130529_UNC9-SN296_0368_AD24URACXX_TAGCTT_L008	22992bfa2180acebb148d7e14c711c0b
Sarcoma - TCGA, US	SARC-US	dae56e0c-4471-4b1b-a0d0-44a973ce2fc5	UNCID_2627975.9e31746d-e221-4acf-875d-47f54df73f5d.131008_UNC15-SN850_0331_AC2KJ8ACXX_5_AGTCAA.tar.gz	131008_UNC15-SN850_0331_AC2KJ8ACXX_AGTCAA_L005	a1bf816744b238bdd1deb1fd6b15864a
Sarcoma - TCGA, US	SARC-US	e8e3b04a-58ee-49ec-8015-4d5ed6e7bca8	UNCID_2174084.782eb43d-1567-45c6-890d-5e2c7e92fd2e.130503_UNC9-SN296_0362_BC23UKACXX_1_CGATGT.tar.gz	130503_UNC9-SN296_0362_BC23UKACXX_CGATGT_L001	71c98ad6b10c530a8ebf234895618a6e
Sarcoma - TCGA, US	SARC-US	ec1e598e-a879-4d79-b25a-3bfeab2b5c91	UNCID_2174162.9d146704-9146-4bfc-8198-b0f6b700cdae.130423_UNC11-SN627_0293_AC23BAACXX_4_TTAGGC.tar.gz	130423_UNC11-SN627_0293_AC23BAACXX_TTAGGC_L004	52b8d44a1c6a818b9d501fea59aa1878
Sarcoma - TCGA, US	SARC-US	ee1819dc-1fa1-47e4-9539-878dd11c3620	UNCID_2175677.066228ca-f6f5-4ee2-a038-cf23d3752ff0.130424_UNC11-SN627_0294_BC236MACXX_5_ACTTGA.tar.gz	130424_UNC11-SN627_0294_BC236MACXX_ACTTGA_L005	b8737ca7c447b515249b055d459c3697
Sarcoma - TCGA, US	SARC-US	f08c4f4d-3344-49c6-bb15-a1ce5aa3ef20	UNCID_2174152.9d2ed56f-8ccb-4f63-9bee-a32ebca221f0.130423_UNC11-SN627_0293_AC23BAACXX_6_GGCTAC.tar.gz	130423_UNC11-SN627_0293_AC23BAACXX_GGCTAC_L006	ed57d7772911b2ad3c7b73b032b3746b
Sarcoma - TCGA, US	SARC-US	f23a5f03-df98-4979-95db-c194467266aa	UNCID_2174155.47451429-5a5f-426b-8cea-a6c37d10362a.130423_UNC11-SN627_0293_AC23BAACXX_5_TAGCTT.tar.gz	130423_UNC11-SN627_0293_AC23BAACXX_TAGCTT_L005	87396f54a78e3c84862398bc9ec4ac94
Sarcoma - TCGA, US	SARC-US	ffe5563c-6b36-4ad9-a61e-127b6c053727	UNCID_2176207.4ef6be80-9134-41eb-baa1-3ae9d81c6b51.130424_UNC11-SN627_0294_BC236MACXX_1_GTTTCG.tar.gz	130424_UNC11-SN627_0294_BC236MACXX_GTTTCG_L001	7fe542abd3004a1951656eff4aaaa441
Skin Cutaneous melanoma - TCGA, US	SKCM-US	030809ad-2009-424d-be47-7184c72393e1	UNCID_2196672.0ca8b8b7-f805-4c2a-834d-01790c9d7504.120207_UNC10-SN254_0325_AC0C6MACXX_3_ACTTGA.tar.gz	120207_UNC10-SN254_0325_AC0C6MACXX_ACTTGA_L003	f7820363db7b944f2ff42fda46279f97
Skin Cutaneous melanoma - TCGA, US	SKCM-US	0324c3ce-3e7a-4ecd-87ef-3d02b591c0b0	UNCID_2193934.2b6b5499-a092-4fb6-a670-ad599db4f2cb.120327_UNC10-SN254_0342_BC0LCYACXX_4_CAGATC.tar.gz	120327_UNC10-SN254_0342_BC0LCYACXX_CAGATC_L004	a5ca37e8a3bb20f7c8b54ab095504947
Skin Cutaneous melanoma - TCGA, US	SKCM-US	03c2f6ba-caef-41e1-ad3e-7a0a76d9f4f7	UNCID_2198031.a4f282c0-b938-44b1-a34d-bd7e2ece4dc5.120124_UNC16-SN851_0123_AC0FDJACXX_2_TAGCTT.tar.gz	120124_UNC16-SN851_0123_AC0FDJACXX_TAGCTT_L002	3c2b8a50aac76f146ad8bdcf9a49e9f5
Skin Cutaneous melanoma - TCGA, US	SKCM-US	056cf0e4-d840-406d-993a-65017a39f071	UNCID_2197239.f8c4acd4-f42f-409b-a710-970611f0cc0a.120126_UNC9-SN296_0268_AD0JFTACXX_7_CGATGT.tar.gz	120126_UNC9-SN296_0268_AD0JFTACXX_CGATGT_L007	5601dc4be0e276a71bccc46a2e5f6683
Skin Cutaneous melanoma - TCGA, US	SKCM-US	1a7e9b2d-c4e6-4372-9b95-a509a30f0d26	UNCID_2198863.32cf555c-9de8-4de4-ba4a-a729ac88e8ba.120109_UNC11-SN627_0176_AC0CKDACXX_2_ATCACG.tar.gz	120109_UNC11-SN627_0176_AC0CKDACXX_ATCACG_L002	aaa999e6a17d7b60311fb7c1958f990c
Skin Cutaneous melanoma - TCGA, US	SKCM-US	1f1b8abd-9770-42eb-b4dd-d26f9108ae7e	UNCID_2194038.df1c6f54-51a3-4a76-9ba7-281904144ffc.120327_UNC10-SN254_0342_BC0LCYACXX_3_ACAGTG.tar.gz	120327_UNC10-SN254_0342_BC0LCYACXX_ACAGTG_L003	f613225c10043849ee950a214191666a
Skin Cutaneous melanoma - TCGA, US	SKCM-US	3475d243-435d-4e5b-bae7-37ab4bce7212	UNCID_2235587.a4bc78e7-1b6e-47de-8209-0beaa63dd4b9.120327_UNC10-SN254_0342_BC0LCYACXX_4_CTTGTA.tar.gz	120327_UNC10-SN254_0342_BC0LCYACXX_CTTGTA_L004	215be9faf36df510a6c6f7ca1e5108aa
Skin Cutaneous melanoma - TCGA, US	SKCM-US	3b2441cf-0bb2-4f74-9e0f-0f55feb209a9	UNCID_2196960.8f259997-f80c-4516-a7e6-f8c888f008d4.120127_UNC12-SN629_0182_BD0JFVACXX_4_TAGCTT.tar.gz	120127_UNC12-SN629_0182_BD0JFVACXX_TAGCTT_L004	d832f62113a9392c4170bd42881956ea
Skin Cutaneous melanoma - TCGA, US	SKCM-US	4db876af-f81d-48b9-be7a-0b8a15e10b8f	UNCID_2198826.7c23f39f-6b3f-41d8-bb17-c35788b2b060.120109_UNC11-SN627_0176_AC0CKDACXX_6_GATCAG.tar.gz	120109_UNC11-SN627_0176_AC0CKDACXX_GATCAG_L006	afde9d74c3d875d339e316681ce215e8
Skin Cutaneous melanoma - TCGA, US	SKCM-US	57e00fd4-5a1a-49d9-a190-8825b5c006f6	UNCID_2194902.1beadfbe-9b12-4acb-85bf-3becb75fd573.120327_UNC10-SN254_0342_BC0LCYACXX_5_TGACCA.tar.gz	120327_UNC10-SN254_0342_BC0LCYACXX_TGACCA_L005	1293ba3350e902524355b4f9ecce1369
Skin Cutaneous melanoma - TCGA, US	SKCM-US	5dc18278-81ec-4c00-928f-f704eff9d4cd	UNCID_2194274.7eb0de2d-f2b7-4bbd-bfdf-38f9205dfcd9.120402_UNC16-SN851_0143_AC0MAHACXX_8_TAGCTT.tar.gz	120402_UNC16-SN851_0143_AC0MAHACXX_TAGCTT_L008	25b9c571eda9458f1f847f5d736c73fc
Skin Cutaneous melanoma - TCGA, US	SKCM-US	69846147-1ea6-47f5-b687-60d985b9362f	UNCID_2198210.23f183f4-735e-4361-940c-e09edd6f2d2a.120124_UNC16-SN851_0124_BC0C16ACXX_4_GGCTAC.tar.gz	120124_UNC16-SN851_0124_BC0C16ACXX_GGCTAC_L004	571b7d65eac3d8ee17b671d9b7a44586
Skin Cutaneous melanoma - TCGA, US	SKCM-US	6bb1790f-9139-4617-8315-fefdf57de8d1	UNCID_2196176.a8b63750-fd87-4129-98e8-54e778671520.120221_UNC14-SN744_0207_AC0F2EACXX_8_GGCTAC.tar.gz	120221_UNC14-SN744_0207_AC0F2EACXX_GGCTAC_L008	32a82627297fcdc931e61abc9b06a44d
Skin Cutaneous melanoma - TCGA, US	SKCM-US	7018f900-a49e-44cb-8112-8ab79fcf5907	UNCID_2193844.315e9fee-404c-4f59-829b-d769e965c87e.120327_UNC10-SN254_0342_BC0LCYACXX_8_TAGCTT.tar.gz	120327_UNC10-SN254_0342_BC0LCYACXX_TAGCTT_L008	e03636ddb5d5d70c9244c12b99c73f13
Skin Cutaneous melanoma - TCGA, US	SKCM-US	746700e2-02b3-45d8-8bb4-0de6d21558ad	UNCID_2196004.a9c381e2-9f6a-4b07-a804-f7c3b7e976da.120220_UNC15-SN850_0168_AD0MNAACXX_3_GATCAG.tar.gz	120220_UNC15-SN850_0168_AD0MNAACXX_GATCAG_L003	f082165aa614fbafcf90a7c09ca1d356
Skin Cutaneous melanoma - TCGA, US	SKCM-US	76b9b320-f504-4db6-9ddd-cd84b26a2212	UNCID_2200784.800e0be9-64ca-43ff-8518-f18c15d0cefa.111122_UNC15-SN850_0149_BC0588ACXX_7_ATCACG.tar.gz	111122_UNC15-SN850_0149_BC0588ACXX_ATCACG_L007	4283318f5483aba1aac11f8fd75f9927
Skin Cutaneous melanoma - TCGA, US	SKCM-US	76d6e27b-7069-49d8-990a-ef4a282a2efb	UNCID_2196113.9c14ff17-4b8d-448f-acac-6dd769559bed.120220_UNC9-SN296_0273_BD0MN6ACXX_5_CTTGTA.tar.gz	120220_UNC9-SN296_0273_BD0MN6ACXX_CTTGTA_L005	7f66968a36de820797e11f85011bd777
Skin Cutaneous melanoma - TCGA, US	SKCM-US	7832eb9b-0cc6-4210-b027-767be307c098	UNCID_2197692.0f3ce1eb-6393-4c42-bd47-2cf67ba378ca.120118_UNC15-SN850_0163_AD0J87ACXX_6_ACTTGA.tar.gz	120118_UNC15-SN850_0163_AD0J87ACXX_ACTTGA_L006	c1302d82f12f536d58595c08593b5295
Skin Cutaneous melanoma - TCGA, US	SKCM-US	7b58175d-68f3-4e46-b70e-b580319dd13c	UNCID_2196676.400b226d-d5a5-444a-9b0e-33c6c7252d1e.120207_UNC10-SN254_0325_AC0C6MACXX_4_ACAGTG.tar.gz	120207_UNC10-SN254_0325_AC0C6MACXX_ACAGTG_L004	99b9b0f3a8b7c542cb8c16241bf658b1
Skin Cutaneous melanoma - TCGA, US	SKCM-US	83d821c6-4d55-4631-ba2d-84c149e9fc22	UNCID_2200961.098ef6ce-5605-407d-90ca-e5ce9c27878f.111122_UNC16-SN851_0111_BD09J2ACXX_1_GATCAG.tar.gz	111122_UNC16-SN851_0111_BD09J2ACXX_GATCAG_L001	76e5b11728628b58fd72e95244a6954d
Skin Cutaneous melanoma - TCGA, US	SKCM-US	841529b1-23bf-4adf-918a-021e8c1876a9	UNCID_2200791.11e4b666-d6e8-4b8d-9340-5ac8ac3979e6.111122_UNC15-SN850_0149_BC0588ACXX_1_GATCAG.tar.gz	111122_UNC15-SN850_0149_BC0588ACXX_GATCAG_L001	4583c6ab6c740046f58c49c2e98f8f7f
Skin Cutaneous melanoma - TCGA, US	SKCM-US	8fa99755-1143-478a-8dc0-883e0edc2bbd	UNCID_2198171.2988e553-2978-4d25-b6b0-0c2d2147c5d8.120124_UNC16-SN851_0124_BC0C16ACXX_7_TAGCTT.tar.gz	120124_UNC16-SN851_0124_BC0C16ACXX_TAGCTT_L007	b8c848c0b20e0aa9b1e25961af9590e8
Skin Cutaneous melanoma - TCGA, US	SKCM-US	95c3f3f7-6789-4b31-b162-30b9a5973030	UNCID_2196750.74d3061c-1507-45bb-9aea-f8a8046f8046.120207_UNC9-SN296_0271_BC0CB8ACXX_5_TGACCA.tar.gz	120207_UNC9-SN296_0271_BC0CB8ACXX_TGACCA_L005	e691dac8d4477243a1286a06f7fdfb80
Skin Cutaneous melanoma - TCGA, US	SKCM-US	9cad5f4d-1643-4c4d-968e-2a4d7641b7c5	UNCID_2198820.d48f5bc7-1cca-4435-8f59-d802fde708a8.120109_UNC11-SN627_0176_AC0CKDACXX_8_GGCTAC.tar.gz	120109_UNC11-SN627_0176_AC0CKDACXX_GGCTAC_L008	2c46ec201e618866ed6c36b7c3fc98cd
Skin Cutaneous melanoma - TCGA, US	SKCM-US	9d64fe50-c860-4a40-baac-d3ba2073e742	UNCID_2197984.f684abbc-ff21-4042-a5d8-2a0f3e22bd59.120124_UNC16-SN851_0123_AC0FDJACXX_4_GGCTAC.tar.gz	120124_UNC16-SN851_0123_AC0FDJACXX_GGCTAC_L004	9c2a175bfaf44beff13f3edfd0d6c424
Skin Cutaneous melanoma - TCGA, US	SKCM-US	a0725b6a-a045-42b6-b8d3-ef340941b8ad	UNCID_2194958.dca3aac8-2cc3-41fb-b030-0b0084ca6217.120405_UNC10-SN254_0345_AD0VAVACXX_3_ACAGTG.tar.gz	120405_UNC10-SN254_0345_AD0VAVACXX_ACAGTG_L003	6833966feaebc37c81d1f3e05612942f
Skin Cutaneous melanoma - TCGA, US	SKCM-US	a582d927-9110-4c8d-929a-bb99b5fcdc72	UNCID_2196376.5d4390cc-c091-4844-b40c-f936ab881e61.120221_UNC14-SN744_0207_AC0F2EACXX_3_GCCAAT.tar.gz	120221_UNC14-SN744_0207_AC0F2EACXX_GCCAAT_L003	202a1ca351d4618ad3f0607449c78b72
Skin Cutaneous melanoma - TCGA, US	SKCM-US	b023c10d-de06-4186-8dce-8da3894ccdca	UNCID_2200783.94bd0768-0e03-4387-b980-09b5efcd21c5.111122_UNC15-SN850_0149_BC0588ACXX_4_GATCAG.tar.gz	111122_UNC15-SN850_0149_BC0588ACXX_GATCAG_L004	4146bb6dc8e978aa7e0d6797510ca472
Skin Cutaneous melanoma - TCGA, US	SKCM-US	b10a88d5-3469-4e19-956a-09d83e04149d	UNCID_2200928.9f46343e-180d-4313-97fe-9810754ff66e.111122_UNC16-SN851_0111_BD09J2ACXX_2_GGCTAC.tar.gz	111122_UNC16-SN851_0111_BD09J2ACXX_GGCTAC_L002	77fbf07a68909bf850ba3dc7d6ecb7f0
Skin Cutaneous melanoma - TCGA, US	SKCM-US	c95bc731-e496-415a-871e-95308b9a73a3	UNCID_2198592.5df3d0b7-2531-4e68-b076-8780763dd6cc.120124_UNC16-SN851_0124_BC0C16ACXX_2_TAGCTT.tar.gz	120124_UNC16-SN851_0124_BC0C16ACXX_TAGCTT_L002	d554313575d9cf1bb0095396b932fee8
Skin Cutaneous melanoma - TCGA, US	SKCM-US	cae03431-3985-403e-ab72-e8cd232bea88	UNCID_2196929.c970e2a6-4393-4641-9eea-33a022e23c53.120127_UNC12-SN629_0182_BD0JFVACXX_8_TTAGGC.tar.gz	120127_UNC12-SN629_0182_BD0JFVACXX_TTAGGC_L008	204e5288800500ef79168fbef85805da
Skin Cutaneous melanoma - TCGA, US	SKCM-US	cb505ec8-40fe-4d68-8b71-1a07c0ff9d0e	UNCID_2198170.c55d0f65-fa13-4bb5-a556-2bd78bac2ccf.120124_UNC16-SN851_0124_BC0C16ACXX_8_TAGCTT.tar.gz	120124_UNC16-SN851_0124_BC0C16ACXX_TAGCTT_L008	de0e85bac6f3d077068331bff93ebf0e
Skin Cutaneous melanoma - TCGA, US	SKCM-US	e810eeba-eca8-4792-a9d5-fbe7da7ad416	UNCID_2196366.92767f50-7543-4312-93ff-f17a084bda26.120221_UNC14-SN744_0207_AC0F2EACXX_4_CTTGTA.tar.gz	120221_UNC14-SN744_0207_AC0F2EACXX_CTTGTA_L004	607af383dc68f006d917beb888da0af9
Skin Cutaneous melanoma - TCGA, US	SKCM-US	ebc85b18-c95d-41ea-a03f-da971300410c	UNCID_2196701.24b64a2a-72d2-49a7-b6ac-33654632b85a.120207_UNC10-SN254_0325_AC0C6MACXX_2_ATCACG.tar.gz	120207_UNC10-SN254_0325_AC0C6MACXX_ATCACG_L002	4b47f98734a2cd66586a8bc0f9cff6f3
Skin Cutaneous melanoma - TCGA, US	SKCM-US	f1b58fce-fb71-46bc-84f9-c641f4cdd2f5	UNCID_2198603.ec79139b-a1a8-4c38-9db6-b8570fb49a88.120124_UNC16-SN851_0123_AC0FDJACXX_1_GGCTAC.tar.gz	120124_UNC16-SN851_0123_AC0FDJACXX_GGCTAC_L001	de19a1a147463c2115b2d1f974116fc6
Skin Cutaneous melanoma - TCGA, US	SKCM-US	f294e77c-93d2-49e5-900a-90bb8eaec0e5	UNCID_2196594.1e4be071-ebc0-4eba-b66f-abd178f60ea1.120201_UNC11-SN627_0182_BD0MYMACXX_3_TTAGGC.tar.gz	120201_UNC11-SN627_0182_BD0MYMACXX_TTAGGC_L003	0c40a784d5027f4260427742bc9312c9
Skin Cutaneous melanoma - TCGA, US	SKCM-US	f8e6851f-a0cf-4b0c-bd7f-56debb0d6605	UNCID_2200863.7e21edf0-fc0d-416d-82f0-a29e97f683d3.111122_UNC15-SN850_0149_BC0588ACXX_3_GGCTAC.tar.gz	111122_UNC15-SN850_0149_BC0588ACXX_GGCTAC_L003	7fca85aa637c98770f6f2c49c225a6b6
Skin Cutaneous melanoma - TCGA, US	SKCM-US	fc09a2b9-b0da-4dc0-80c8-206f3f9441e7	UNCID_2198209.d17f1df8-d3de-4a01-930c-a066942e9fe4.120124_UNC16-SN851_0124_BC0C16ACXX_5_TAGCTT.tar.gz	120124_UNC16-SN851_0124_BC0C16ACXX_TAGCTT_L005	087496bb488513f4fa659f09074093a8
Gastric Adenocarcinoma - TCGA, US	STAD-US	0676f821-fcbe-46b1-874f-4050d3a47b54	TCGA-D7-6822-01A-11R-1884-13_rnaseq_fastq.tar	D0L4WACXX_8_CACGAT	d5fb19db2efb2c7683250d56abcfd426
Gastric Adenocarcinoma - TCGA, US	STAD-US	0900a4c2-8e3d-48be-978b-5507dbcad22c	TCGA-F1-6177-01A-11R-1802-13_rnaseq_fastq.tar	D0LD8ACXX_8_AAGGAC	46b384f703c748be98f16445a4dbae6e
Gastric Adenocarcinoma - TCGA, US	STAD-US	126d9772-ad58-48c4-b5b8-def3bec1ea03	TCGA-CD-8529-01A-11R-2343-13_rnaseq_fastq.tar	C17MJACXX_6_CTAGCT	a4da10bb874ae0fd5b8409acf183a19e
Gastric Adenocarcinoma - TCGA, US	STAD-US	198e6983-db2d-4481-a952-03137da40c1f	TCGA-CG-4442-01A-01R-1157-13_rnaseq_fastq.tar	626KCAAXX_6 62EFLAAXX_6	c54b25d3a3feee59fd6dff98c9e55fcc
Gastric Adenocarcinoma - TCGA, US	STAD-US	1c8506ff-52ae-4a1a-a751-4870080c126d	TCGA-CG-4474-01A-02R-1157-13_rnaseq_fastq.tar	6251BAAXX_5 62JNNAAXX_8	14f2b9c17d6fbe6829d1903b35eacfa9
Gastric Adenocarcinoma - TCGA, US	STAD-US	2391dddd-efea-4f5c-8472-0e718bb6b978	TCGA-D7-8570-01A-11R-2343-13_rnaseq_fastq.tar	C17RJACXX_6_CTATAC	98e78e09b1f528bdf0d823c1cba3c3aa
Gastric Adenocarcinoma - TCGA, US	STAD-US	26a356ed-80e5-49dc-b203-6c8e0d3d3aa0	TCGA-BR-8682-01A-11R-2402-13_rnaseq_fastq.tar	C1P0YACXX_6_GGCTAC	cb2cf04062a35c725d28770df6a5dbd9
Gastric Adenocarcinoma - TCGA, US	STAD-US	2d876b3e-f666-418e-85df-3a27cf64aaa2	TCGA-HF-7136-01A-11R-2055-13_rnaseq_fastq.tar	D0WGLACXX_4_CATTTT	469f8b60d069b0504983f28de1c059f5
Gastric Adenocarcinoma - TCGA, US	STAD-US	3710189c-d5ba-43ad-8421-f36b78d7572c	TCGA-D7-A4YX-01A-11R-A251-31_rnaseq_fastq.tar	D20LMACXX_5_CAGGCG	005597dd8b6a2482b0ecc53e22772b76
Gastric Adenocarcinoma - TCGA, US	STAD-US	39c05f10-99ab-42f8-93cb-7c5de6caa901	TCGA-CG-5724-01A-11R-1602-13_rnaseq_fastq.tar	D0RALACXX_4_CCCATG	73d4e99db5e18a58f14acf78bd918470
Gastric Adenocarcinoma - TCGA, US	STAD-US	44cfcac9-5e1d-4915-b055-94d55caf3739	TCGA-HU-8608-01A-11R-2402-13_rnaseq_fastq.tar	C1P0YACXX_3_CTTGTA	9b2370a27dc8f98d19b5e1419ab65de1
Gastric Adenocarcinoma - TCGA, US	STAD-US	562f0f76-0810-4598-ab80-085a84fcca25	TCGA-BR-8486-01A-31R-2402-13_rnaseq_fastq.tar	C1P0YACXX_5_ACATCT	411d50b047af0efd8156b9a04705286f
Gastric Adenocarcinoma - TCGA, US	STAD-US	629a75f9-da53-4f17-ad4a-14e60939016c	TCGA-CD-5799-01A-11R-1602-13_rnaseq_fastq.tar	D0RALACXX_5_GAAACC	7a32bc049e33bb8c9669429b7741fb9d
Gastric Adenocarcinoma - TCGA, US	STAD-US	62ce1007-be32-4bfb-91ed-9ab7d8c07a3a	TCGA-BR-7722-01A-31R-2203-13_rnaseq_fastq.tar	D1GNKACXX_6_TTAGGC	b964445bf435c4df99d25f64c07a1ad2
Gastric Adenocarcinoma - TCGA, US	STAD-US	682e397f-3e3c-42c6-9c7c-926e30a73e21	TCGA-D7-6815-01A-11R-1884-13_rnaseq_fastq.tar	D0L4WACXX_7_ATACGG	1e0db1aa61f6d356cda6e9e5a21063e5
Gastric Adenocarcinoma - TCGA, US	STAD-US	69ebce6d-4208-4fb2-9623-cd4b261b8367	TCGA-BR-6456-01A-11R-1802-13_rnaseq_fastq.tar	D0LBRACXX_4_AAACAT	437f1028c94957f966316db3a75f094f
Gastric Adenocarcinoma - TCGA, US	STAD-US	8099e87e-b553-469a-a859-9d891c13a0b6	TCGA-BR-4280-01A-01R-1131-13_rnaseq_fastq.tar	C04G8ACXX_4_ATAATT	82c8145aca54aa235a4e13242f3803b0
Gastric Adenocarcinoma - TCGA, US	STAD-US	834340c3-2681-46e6-adec-157827cc01d8	TCGA-IN-7806-01A-11R-2055-13_rnaseq_fastq.tar	D0WGLACXX_7_CCCATG	a212af3078b28931a9c609ce4131072a
Gastric Adenocarcinoma - TCGA, US	STAD-US	83e2073d-c8ed-41c4-b9ba-9930ea11349a	TCGA-BR-6452-01A-12R-1802-13_rnaseq_fastq.tar	D0L4WACXX_1_ATCACG	099bc524dd4e43314ae7e4cfdcd13aa9
Gastric Adenocarcinoma - TCGA, US	STAD-US	89b3791f-f1f8-456d-bc3e-f96d3967e1a1	TCGA-F1-6875-01A-11R-2055-13_rnaseq_fastq.tar	D0WGLACXX_8_CCACGC	9e57978a8546c3a48d9af9a9ee5dcc5e
Gastric Adenocarcinoma - TCGA, US	STAD-US	8acae1ba-21f4-4604-adbc-4f3bf25ca6db	TCGA-BR-6564-01A-12R-1884-13_rnaseq_fastq.tar	D0LJLACXX_2_AGATAG	8ef0d13dfe7c809d871d75de0d3e6c2d
Gastric Adenocarcinoma - TCGA, US	STAD-US	9e01ad08-3f26-4283-942b-13ceb68ac6ac	TCGA-HU-A4H0-01A-11R-A251-31_rnaseq_fastq.tar	D20LMACXX_3_GCACTT	80894a1b3c7a8b4a4ccc21801fc11d5b
Gastric Adenocarcinoma - TCGA, US	STAD-US	a9ac70a0-b42d-4685-85be-0224ba90d630	TCGA-D7-6527-01A-11R-1802-13_rnaseq_fastq.tar	D0LD8ACXX_6_AAATGC	38f3afc6832ff2bfd488f28d74588ebb
Gastric Adenocarcinoma - TCGA, US	STAD-US	bdad1fc8-dcd6-448c-bd69-0b7b173d2d84	TCGA-D7-6519-01A-11R-1802-13_rnaseq_fastq.tar	D0L4WACXX_3_AACCCC	23b4d6612744af485a0343a6c68d5cee
Gastric Adenocarcinoma - TCGA, US	STAD-US	bfe1a38a-f4a3-49c7-b425-faefe7e2c23e	TCGA-BR-8381-01A-11R-2402-13_rnaseq_fastq.tar	D1TBWACXX_3_ATCACG	3844b50acb14517b7a8d85f20ce47e2f
Gastric Adenocarcinoma - TCGA, US	STAD-US	c2a3e22a-e9cc-447a-b419-8667cce10da1	TCGA-FP-7998-01A-11R-2203-13_rnaseq_fastq.tar	C17MJACXX_6_GATCAG	52d13db468cbb5ad4eb75601485cd94b
Gastric Adenocarcinoma - TCGA, US	STAD-US	c4b16a2d-f51f-4dbe-b6fa-28f57b454d93	TCGA-CG-4443-01A-01R-1157-13_rnaseq_fastq.tar	626HFAAXX_2 62L64AAXX_3	dc4cea1415ecfc5aedb1045d0ad3f563
Gastric Adenocarcinoma - TCGA, US	STAD-US	c60d9f12-5cbe-4ccc-be66-9c05c71c70d4	TCGA-HU-A4G6-01A-11R-A24K-31_rnaseq_fastq.tar	C1VBYACXX_4_AAAGCA	b97ccc767a57e7b3d32d00d50e825b6f
Gastric Adenocarcinoma - TCGA, US	STAD-US	c6e6819a-e2b3-4401-8af8-e36ae207050b	TCGA-BR-8373-01A-11R-2343-13_rnaseq_fastq.tar	C17MJACXX_1_GATATA	81d970bbf6e7a5b3b510e58b6920cc9b
Gastric Adenocarcinoma - TCGA, US	STAD-US	e4920e88-e84d-4a76-bf10-aec19bbdf42b	TCGA-D7-6528-01A-11R-1802-13_rnaseq_fastq.tar	D0L4WACXX_3_AACTTG	ca9fd97b2858150ebafdbb182e6d56d6
Gastric Adenocarcinoma - TCGA, US	STAD-US	e570a574-23ac-4c1e-8bd7-4bc463d81ab7	TCGA-BR-A4J4-01A-12R-A251-31_rnaseq_fastq.tar	D20LMACXX_6_ACCCAG	02a0d19c9ef230931cf5f9519346b814
Gastric Adenocarcinoma - TCGA, US	STAD-US	fb5a3d71-fb83-4e55-b654-a88a0bc1adb8	TCGA-D7-6518-01A-11R-1802-13_rnaseq_fastq.tar	D0LBRACXX_4_AAAGCA	af8e0e6c2bb22dc46c17f5b16d28e76b
Gastric Adenocarcinoma - TCGA, US	STAD-US	ffd01b18-9458-477f-a5a6-60b1423d20ce	TCGA-CG-5723-01A-11R-1602-13_rnaseq_fastq.tar	D0RALACXX_7_TCATTC	d02cb879ba32dc17bbb969d9da85e2c3
Head and Neck Thyroid Carcinoma - TCGA, US	THCA-US	04850a1e-f5a3-4d36-a2c0-bfb6fb8b8b16	UNCID_2187572.39BC85C4-E9AC-40E3-8932-7AA4AFB27B84.120821_UNC12-SN629_0222_BD136YACXX_8_TTAGGC.tar.gz	120821_UNC12-SN629_0222_BD136YACXX_TTAGGC_L008	02ae1ecaef4981d675f746e08647a77b
Head and Neck Thyroid Carcinoma - TCGA, US	THCA-US	09b8da46-11cf-40f1-8811-670bdb3a6297	UNCID_2192013.2a2472eb-3407-495a-b7c0-d4a73c99e669.120502_UNC14-SN744_0235_BD0YUTACXX_8_CGATGT.tar.gz	120502_UNC14-SN744_0235_BD0YUTACXX_CGATGT_L008	606f9807bdf032bae5457e56b8614cf2
Head and Neck Thyroid Carcinoma - TCGA, US	THCA-US	0d29200e-946b-4ec1-990f-ddb7443b5c9e	UNCID_2187371.2B0BABA1-90EF-47AD-9910-44B522F7182D.120917_UNC14-SN744_0269_ACOYE3ACXX_4_GTTTCG.tar.gz	120917_UNC14-SN744_0269_ACOYE3ACXX_GTTTCG_L004	f1ebcbf5cde9f36915297e1a80082efd
Head and Neck Thyroid Carcinoma - TCGA, US	THCA-US	1185d896-1731-4333-8fe2-51a5815e4d10	UNCID_2186009.4c1d10e6-c86a-4139-94f6-185a97377550.121105_UNC13-SN749_0199_BD178MACXX_3_GTCCGC.tar.gz	121105_UNC13-SN749_0199_BD178MACXX_GTCCGC_L003	052055209db447647ede281fe6aadbab
Head and Neck Thyroid Carcinoma - TCGA, US	THCA-US	1db38abf-81e5-4e04-842e-6779eb30da8a	UNCID_2198983.0148a96e-972e-4762-9a75-ee2791dc3d95.111219_UNC11-SN627_0175_BC0CKKACXX_3_GATCAG.tar.gz	111219_UNC11-SN627_0175_BC0CKKACXX_GATCAG_L003	80d81ef54e2a4122937446c5be8adc10
Head and Neck Thyroid Carcinoma - TCGA, US	THCA-US	2385084f-681b-49a3-a78f-6975a03f419b	UNCID_2200062.02438862-cd89-48db-a2d0-1f07678d5673.111208_UNC10-SN254_0313_BD087RACXX_8_TAGCTT.tar.gz	111208_UNC10-SN254_0313_BD087RACXX_TAGCTT_L008	7eeac589b2eb448a94228c6082a12649
Head and Neck Thyroid Carcinoma - TCGA, US	THCA-US	24904d08-08a8-49b8-8e8b-666468361c69	UNCID_2188816.44a2e59d-3084-49eb-9516-aac67072ff12.120626_UNC10-SN254_0370_AC0V5PACXX_2_GCCAAT.tar.gz	120626_UNC10-SN254_0370_AC0V5PACXX_GCCAAT_L002	b1b4bb59f2638939db825ecf97be3ea9
Head and Neck Thyroid Carcinoma - TCGA, US	THCA-US	29e7d909-80ac-4bba-af43-f0d1f59f017d	UNCID_2189835.18dd389b-b0b7-43f7-877f-0fb8e3471af0.120508_UNC13-SN749_0172_AD101FACXX_2_CGATGT.tar.gz	120508_UNC13-SN749_0172_AD101FACXX_CGATGT_L002	062fc847bec590ea342cad9a45535ce1
Head and Neck Thyroid Carcinoma - TCGA, US	THCA-US	2ba7311f-118b-48e3-8d40-758a5be21cd2	UNCID_2182977.a9574e45-5dee-46f3-87db-f7e859b67cab.130227_UNC9-SN296_0341_AC1RM4ACXX_6_AGTCAA.tar.gz	130227_UNC9-SN296_0341_AC1RM4ACXX_AGTCAA_L006	f0410bbc48a0f30640bc7826a257c7f6
Head and Neck Thyroid Carcinoma - TCGA, US	THCA-US	30439a68-84d3-4dfe-b066-34bca90265a6	UNCID_2184184.4bdf2f0f-68b6-494f-95ec-659f5a2ab85c.130218_UNC14-SN744_0309_AD1TM7ACXX_1_GCCAAT.tar.gz	130218_UNC14-SN744_0309_AD1TM7ACXX_GCCAAT_L001	62ec57715f75263e9afb1fef422a487c
Head and Neck Thyroid Carcinoma - TCGA, US	THCA-US	31aa9f73-2a1c-4d33-951e-66d454997132	UNCID_2187231.88E25F76-1B1F-4AFB-AB08-215D4F7F08B5.120920_UNC13-SN749_0195_BC102PACXX_5_GCCAAT.tar.gz	120920_UNC13-SN749_0195_BC102PACXX_GCCAAT_L005	0efc734652c2985033560906db047ad0
Head and Neck Thyroid Carcinoma - TCGA, US	THCA-US	36b24319-2f00-4107-9991-6f277fa8b25d	UNCID_2188745.aa0338ae-c4e7-4f20-9be7-347aa5a2d8f2.120626_UNC10-SN254_0370_AC0V5PACXX_8_TGACCA.tar.gz	120626_UNC10-SN254_0370_AC0V5PACXX_TGACCA_L008	873ac5b7beac5aa95139f0c873b9a4c9
Head and Neck Thyroid Carcinoma - TCGA, US	THCA-US	37b2a63d-358d-4a3c-9f21-a6ace3f8ebb7	UNCID_2187612.BEDFA47C-8383-4AAF-A609-F96850B414A2.120821_UNC12-SN629_0222_BD136YACXX_5_CAGATC.tar.gz	120821_UNC12-SN629_0222_BD136YACXX_CAGATC_L005	25a3c75b5940ba4206505a46e4efca23
Head and Neck Thyroid Carcinoma - TCGA, US	THCA-US	4445b933-3797-428a-b46e-780db2fc3a87	UNCID_2187204.2C8CB0D0-2E13-4EC6-B097-F82645D47B2E.120920_UNC13-SN749_0194_AD15C3ACXX_4_CGATGT.tar.gz	120920_UNC13-SN749_0194_AD15C3ACXX_CGATGT_L004	25c8a05b9b1c98a3fd0e9838e19185e4
Head and Neck Thyroid Carcinoma - TCGA, US	THCA-US	4cf2b5e4-f0c1-4b3b-a9d5-95039175da9f	UNCID_2193012.995d2980-f6c2-4336-8f7f-4e2e4e387cf7.120501_UNC16-SN851_0153_AD106RACXX_2_CAGATC.tar.gz	120501_UNC16-SN851_0153_AD106RACXX_CAGATC_L002	826ee42dfd8a98fa98078c39c9fbaf87
Head and Neck Thyroid Carcinoma - TCGA, US	THCA-US	4d2ce345-8d8f-4b50-83eb-688e17b6d0b4	UNCID_2189611.c5fafb87-e6d6-409e-9872-117798b3d4c4.120518_UNC15-SN850_0213_BD0VEKACXX_7_CTTGTA.tar.gz	120518_UNC15-SN850_0213_BD0VEKACXX_CTTGTA_L007	84d46b101871b9bd9cf73fd28763c5ab
Head and Neck Thyroid Carcinoma - TCGA, US	THCA-US	515f6412-5df6-469b-a149-66dd5bf2e5fd	UNCID_2182744.34dda809-a7af-411f-ab80-b021b077eaf9.130226_UNC12-SN629_0260_AC1PTLACXX_6_CAGATC.tar.gz	130226_UNC12-SN629_0260_AC1PTLACXX_CAGATC_L006	88bad7cc4ef7a89daf9d893059077683
Head and Neck Thyroid Carcinoma - TCGA, US	THCA-US	56a71a08-5461-4b48-9754-8b5401925d60	UNCID_2189800.955f7278-0d9c-4a27-8ca2-f05714e4bf48.120507_UNC10-SN254_0355_AC0TR8ACXX_8_GCCAAT.tar.gz	120507_UNC10-SN254_0355_AC0TR8ACXX_GCCAAT_L008	804498f9ad9adfa5956a39dbde06e90b
Head and Neck Thyroid Carcinoma - TCGA, US	THCA-US	5f395ea3-59c6-4ca2-8378-4320e08695bf	UNCID_2198994.e59deb12-6554-4a53-80ee-ebebe64e851c.111212_UNC15-SN850_0155_AD087AACXX_6_GATCAG.tar.gz	111212_UNC15-SN850_0155_AD087AACXX_GATCAG_L006	b161ab35fa2bc5924b42e58a2050a812
Head and Neck Thyroid Carcinoma - TCGA, US	THCA-US	648e6653-d3ea-4b9a-a32c-219e2927af4c	UNCID_2183754.d5887688-b311-4ddc-84d4-538750849401.130212_UNC10-SN254_0430_BD1TDUACXX_3_GTGGCC.tar.gz	130212_UNC10-SN254_0430_BD1TDUACXX_GTGGCC_L003	b7a5028f83171a9272939e34b4478fb3
Head and Neck Thyroid Carcinoma - TCGA, US	THCA-US	6fa50314-f4cf-4545-916b-452170ea47e9	UNCID_2195440.eb23bf14-0f53-4e8c-9d50-2d9743a620c3.120308_UNC15-SN850_0174_BC0EUKACXX_1_ACAGTG.tar.gz	120308_UNC15-SN850_0174_BC0EUKACXX_ACAGTG_L001	d7dffeb879da3758111433d0c6782c06
Head and Neck Thyroid Carcinoma - TCGA, US	THCA-US	70bced00-b059-4b26-a09d-02712fdc4372	UNCID_2192152.1cc55d09-ac11-4cd5-a970-879d884ba666.120501_UNC16-SN851_0153_AD106RACXX_4_TAGCTT.tar.gz	120501_UNC16-SN851_0153_AD106RACXX_TAGCTT_L004	02be999c0721e28545c723f2cddfbc5b
Head and Neck Thyroid Carcinoma - TCGA, US	THCA-US	7fe438b7-31a9-4b85-b761-f3bdf1467355	UNCID_2192289.cd4545b1-1add-488f-80dc-17edaeb7cad6.120501_UNC16-SN851_0154_BC0MB8ACXX_2_TGACCA.tar.gz	120501_UNC16-SN851_0154_BC0MB8ACXX_TGACCA_L002	adbf43b0594731ee9724e6f3ed5bbc45
Head and Neck Thyroid Carcinoma - TCGA, US	THCA-US	8b802643-65df-4585-88f8-5790ea0e0639	UNCID_2187146.C262A55B-8CF2-4C47-A867-F010361E22AC.120926_UNC11-SN627_0252_AC0W3KACXX_1_CGATGT.tar.gz	120926_UNC11-SN627_0252_AC0W3KACXX_CGATGT_L001	819bf7781df4d53ca2e5597bdd5349bd
Head and Neck Thyroid Carcinoma - TCGA, US	THCA-US	8f099e82-9243-4801-8978-48b0a65f29a6	UNCID_2188844.a5e6c3d1-f729-4393-864b-f153863aec46.120625_UNC14-SN744_0243_AD12W2ACXX_4_TGACCA.tar.gz	120625_UNC14-SN744_0243_AD12W2ACXX_TGACCA_L004	749dbf22bf42bcf4dbfc47ef5f7c111e
Head and Neck Thyroid Carcinoma - TCGA, US	THCA-US	9341c290-4634-4bdc-add6-4617cc5132b3	UNCID_2187320.90E7F816-EAD8-413D-A5C4-3BB5B3C48461.120917_UNC10-SN254_0380_AD1AV3ACXX_2_TTAGGC.tar.gz	120917_UNC10-SN254_0380_AD1AV3ACXX_TTAGGC_L002	1464794ada409e1f3c49fd5b1dd29528
Head and Neck Thyroid Carcinoma - TCGA, US	THCA-US	99a1ae9f-ad61-4808-ab86-89730a6d77b1	UNCID_2187308.9D3DFA06-4C69-49A8-93C2-EE54AAB7B2D8.120917_UNC10-SN254_0380_AD1AV3ACXX_1_GGCTAC.tar.gz	120917_UNC10-SN254_0380_AD1AV3ACXX_GGCTAC_L001	68e155764a482ff18c7cc0fc5b8c8334
Head and Neck Thyroid Carcinoma - TCGA, US	THCA-US	9f120f02-24c3-4344-b5f1-02e63e9eb0cb	UNCID_2193199.ee665717-a903-44bc-8eaa-afb46bd4edf0.120417_UNC13-SN749_0166_AC0T47ACXX_8_CGATGT.tar.gz	120417_UNC13-SN749_0166_AC0T47ACXX_CGATGT_L008	914e6cec7e9ae0cce651919533c40e72
Head and Neck Thyroid Carcinoma - TCGA, US	THCA-US	a4ba0c52-371f-4049-ab36-76b830d0249a	UNCID_2187147.A4153890-D27B-4F55-A5E5-5204B7F59392.120926_UNC14-SN744_0272_AD14FRACXX_7_AGTTCC.tar.gz	120926_UNC14-SN744_0272_AD14FRACXX_AGTTCC_L007	595eb90d252e834b5b0bfbbf042c43f4
Head and Neck Thyroid Carcinoma - TCGA, US	THCA-US	a6904a39-5605-41cc-a0cc-12cb45fc9a25	UNCID_2199207.b854167d-42a2-4144-92ee-0229536d4cea.111216_UNC10-SN254_0314_AD0JVAACXX_8_TGACCA.tar.gz	111216_UNC10-SN254_0314_AD0JVAACXX_TGACCA_L008	5f98ad03e8789723b2f816129031a6cb
Head and Neck Thyroid Carcinoma - TCGA, US	THCA-US	a878d276-e486-4b84-a18b-b52f1f5ee89f	UNCID_2187322.842A5261-5E7F-4AD7-A426-0CE48E937919.120917_UNC10-SN254_0380_AD1AV3ACXX_3_ACTTGA.tar.gz	120917_UNC10-SN254_0380_AD1AV3ACXX_ACTTGA_L003	1f3d3114ec2945a664edf17b4d0af4a0
Head and Neck Thyroid Carcinoma - TCGA, US	THCA-US	ab2c6d3c-851e-4adb-8cd0-a17fdd8b9a7e	UNCID_2189639.ff555cad-2ab4-425b-83b5-c56ac20905a8.120518_UNC13-SN749_0173_AC0T78ACXX_1_TTAGGC.tar.gz	120518_UNC13-SN749_0173_AC0T78ACXX_TTAGGC_L001	cbad8fd8d30a837150dbd9dc4f378cc2
Head and Neck Thyroid Carcinoma - TCGA, US	THCA-US	ab6f71e5-233f-40ff-926a-e5d34b8c4324	UNCID_2192037.26490a5f-6d48-4864-a1ab-7caa14924c73.120502_UNC14-SN744_0235_BD0YUTACXX_2_TGACCA.tar.gz	120502_UNC14-SN744_0235_BD0YUTACXX_TGACCA_L002	2b4d874a33bc139149ab7b8344c1de76
Head and Neck Thyroid Carcinoma - TCGA, US	THCA-US	ba92c434-3604-4b85-bc76-3bbe5c44253f	UNCID_2187109.A9522B26-CB18-4BDE-B2A4-8EF4701C29D8.120921_UNC12-SN629_0230_AC0WT1ACXX_4_ACAGTG.tar.gz	120921_UNC12-SN629_0230_AC0WT1ACXX_ACAGTG_L004	69dd3780c2fff2ab2ba992b4eb5f21f1
Head and Neck Thyroid Carcinoma - TCGA, US	THCA-US	c8414c0f-425a-45c6-acb4-d532cc651398	UNCID_2182549.4fe8f85b-b46a-4e29-b152-8f46cfbd09ae.130225_UNC12-SN629_0259_BD1TW9ACXX_2_TGACCA.tar.gz	130225_UNC12-SN629_0259_BD1TW9ACXX_TGACCA_L002	47c00e563d2acd12e6043c40ba0721d7
Head and Neck Thyroid Carcinoma - TCGA, US	THCA-US	c8dd67cb-c930-4614-8843-8da6374ac0eb	UNCID_2187417.9CE6D6B5-0457-4127-99C8-0A5632B8BEE2.120904_UNC14-SN744_0267_BD15MRACXX_8_ACTTGA.tar.gz	120904_UNC14-SN744_0267_BD15MRACXX_ACTTGA_L008	cde680933c59a6222011c3513b247f81
Head and Neck Thyroid Carcinoma - TCGA, US	THCA-US	dc057aaa-a003-40ad-8f0c-7b069c1dcc84	UNCID_2234889.C5B06E27-6E58-4555-84D9-B14078219E18.121001_UNC13-SN749_0196_AD140CACXX_2_TGACCA.tar.gz	121001_UNC13-SN749_0196_AD140CACXX_TGACCA_L002	62fa0ebc56e0d2b23550178d744f4b97
Head and Neck Thyroid Carcinoma - TCGA, US	THCA-US	dd6e3e97-7ea1-4ffe-91a2-18efb1e7899f	UNCID_2187618.A2834ABA-B6C1-4E62-8682-D6FC9D093E49.120821_UNC12-SN629_0222_BD136YACXX_6_GATCAG.tar.gz	120821_UNC12-SN629_0222_BD136YACXX_GATCAG_L006	a2c8b7afc62b7d515643cbd1ff343df7
Head and Neck Thyroid Carcinoma - TCGA, US	THCA-US	de1805d2-fff6-41c5-a9f8-ad7a76ca3c7f	UNCID_2182732.11b81a6e-be33-4bc8-8b91-1034c67a3ed8.130226_UNC12-SN629_0260_AC1PTLACXX_8_TGACCA.tar.gz	130226_UNC12-SN629_0260_AC1PTLACXX_TGACCA_L008	74fc2ada2fc70eec52bec772c57726c5
Head and Neck Thyroid Carcinoma - TCGA, US	THCA-US	ded7493e-0315-4738-8ec3-686f6880c4c0	UNCID_2189628.84fb7b6d-d38e-41b5-86e4-bb66266da91b.120518_UNC13-SN749_0173_AC0T78ACXX_6_CTTGTA.tar.gz	120518_UNC13-SN749_0173_AC0T78ACXX_CTTGTA_L006	fb564d6907bdc36b125b12aa93dbad01
Head and Neck Thyroid Carcinoma - TCGA, US	THCA-US	e4ee1936-4089-43af-a21f-e87834f631a2	UNCID_2193440.cfd4785f-1844-4274-8892-e2e558cb112a.120423_UNC13-SN749_0169_BD0VC8ACXX_8_GGCTAC.tar.gz	120423_UNC13-SN749_0169_BD0VC8ACXX_GGCTAC_L008	00e16f68222a6c9ec0c7029a4e52ddc4
Head and Neck Thyroid Carcinoma - TCGA, US	THCA-US	eb51797d-88aa-4fb6-bb7c-ff499f3189fd	UNCID_2187126.A8AE9773-3287-43E4-A18A-1ACE7291E83F.120921_UNC12-SN629_0230_AC0WT1ACXX_7_CTTGTA.tar.gz	120921_UNC12-SN629_0230_AC0WT1ACXX_CTTGTA_L007	a1e584b73cca3d89b75cbdb892a9ab34
Head and Neck Thyroid Carcinoma - TCGA, US	THCA-US	f125f9eb-0820-4b1e-8c1a-4e11479236c9	UNCID_2183933.4ab212b1-2a55-4850-8610-8a3c96ed0c1b.130218_UNC14-SN744_0309_AD1TM7ACXX_4_CGATGT.tar.gz	130218_UNC14-SN744_0309_AD1TM7ACXX_CGATGT_L004	6579342c76e75059512fb63630bba8b4
Head and Neck Thyroid Carcinoma - TCGA, US	THCA-US	f43251fa-3d28-4440-b33d-817360b11e0d	UNCID_2188674.08096d6f-0f8c-4107-b86a-61eb10feaddd.120702_UNC16-SN851_0168_AC0YAJACXX_1_GATCAG.tar.gz	120702_UNC16-SN851_0168_AC0YAJACXX_GATCAG_L001	d71498ee7473ecaf4f844634477535b9
Head and Neck Thyroid Carcinoma - TCGA, US	THCA-US	f516cda0-5a3c-4f17-87f0-0c2a42492037	UNCID_2199168.8eb57b3e-64eb-408d-ad2d-1ff2c0e69506.111219_UNC11-SN627_0175_BC0CKKACXX_7_TAGCTT.tar.gz	111219_UNC11-SN627_0175_BC0CKKACXX_TAGCTT_L007	c0a15beb5b4db7a075cd9ff93e92e3ec
Head and Neck Thyroid Carcinoma - TCGA, US	THCA-US	f6a7b6ae-698b-4a5a-b909-a9d90dc88a8a	UNCID_2192995.9a367db3-3cbf-4231-b6ea-686981433787.120423_UNC13-SN749_0169_BD0VC8ACXX_1_ACAGTG.tar.gz	120423_UNC13-SN749_0169_BD0VC8ACXX_ACAGTG_L001	cc8dfdb211c95788e28f7591f0ef289b
Head and Neck Thyroid Carcinoma - TCGA, US	THCA-US	fb821758-ff40-49b5-a5b5-fbfa490e50d5	UNCID_2187235.2BC6743C-DC3D-4693-B5D2-F55381712D7F.120920_UNC13-SN749_0195_BC102PACXX_2_ATGTCA.tar.gz	120920_UNC13-SN749_0195_BC102PACXX_ATGTCA_L002	7c0de20f02d5d0401c983ed2987fb8e7
Head and Neck Thyroid Carcinoma - TCGA, US	THCA-US	fc50c8e5-af63-4e45-a158-0d7239b42102	UNCID_2195988.47039a8f-de54-4ff9-84e2-6c1cdcd97dc0.120220_UNC15-SN850_0168_AD0MNAACXX_5_ATCACG.tar.gz	120220_UNC15-SN850_0168_AD0MNAACXX_ATCACG_L005	630ed5bf571c72b0bc07a917bab5e14a
Uterine Corpus Endometrial Carcinoma- TCGA, US	UCEC-US	09209cb3-2a37-4be8-a18b-e187ddf2b000	UNCID_2215147.0fd52e18-275a-4c3d-8c8d-9e27859a5482.101011_UNC8-RDR3001640_00037_FC_62M6WAAXX_6.tar.gz	101011_UNC8-RDR3001640_00037_FC_62M6WAAXX.6	c67fecfa932d5f9989b5df110ac2a6bd
Uterine Corpus Endometrial Carcinoma- TCGA, US	UCEC-US	165efa6b-5c3d-4a42-99e3-3b915f2977f4	UNCID_2206676.2f712e62-f400-4922-bdc5-d5d06276101d.111006_UNC2-RDR300275_00089_FC_634EEAAXX_3.tar.gz	111006_UNC2-RDR300275_00089_FC_634EEAAXX.3	399592d25605af67f23451a7ac8c0964
Uterine Corpus Endometrial Carcinoma- TCGA, US	UCEC-US	1828ef15-79e4-47d3-8e8e-f777ede8c278	UNCID_2207209.34149234-2d6a-46ac-b7e0-52787cf2c49a.110719_UNC2-RDR300275_00077_FC_70KATAAXX_7.tar.gz	110719_UNC2-RDR300275_00077_FC_70KATAAXX.7	c29436b17edbc5a8e3ebfdda860c66c0
Uterine Corpus Endometrial Carcinoma- TCGA, US	UCEC-US	1e5277ca-41f6-41a0-8300-4a20e10edac8	UNCID_2206484.a1d4b9ef-6fe5-49b5-9bb5-686d253baa4c.110921_UNC6-RDR300211_00125_FC_634F4AAXX_4.tar.gz	110921_UNC6-RDR300211_00125_FC_634F4AAXX.4	98cc9f71dd12fc7513310fec39ce7735
Uterine Corpus Endometrial Carcinoma- TCGA, US	UCEC-US	22063ad1-ba0d-4fb9-a5da-9b9d0e938a96	UNCID_2214823.3701ff8a-afd6-4a3d-aae4-735325390d1f.101124_UNC4-RDR3001561_00054_FC_62FKEAAXX_2.tar.gz	101124_UNC4-RDR3001561_00054_FC_62FKEAAXX.2	bfe5a4e31f79892f28b5dbd1e8cd86f5
Uterine Corpus Endometrial Carcinoma- TCGA, US	UCEC-US	2348a31b-b7f3-4e0e-bc3b-c1d892d8426c	UNCID_2206800.39dbc57b-dd7d-4ebe-a905-47b500adef88.110829_UNC2-RDR300275_00084_FC_634GCAAXX_4.tar.gz	110829_UNC2-RDR300275_00084_FC_634GCAAXX.4	ec9c002859df1feae5635c43b4a199e4
Uterine Corpus Endometrial Carcinoma- TCGA, US	UCEC-US	26d91acf-a12d-4970-a37c-75b09410ed55	UNCID_2214810.ca81a393-ec7d-4538-a64a-417ed188a320.101124_UNC1-RDR301647_00032_FC_62HT2AAXX_6.tar.gz	101124_UNC1-RDR301647_00032_FC_62HT2AAXX.6	7c452e3c26aa2226830979ad71093c0a
Uterine Corpus Endometrial Carcinoma- TCGA, US	UCEC-US	27629399-18f2-421c-b0b0-f0201d542189	UNCID_2210159.4b398b99-8916-440b-9ed5-9ed67db19b9b.110411_UNC1-RDR301647_00059_FC_64GKVAQAXX_8.tar.gz	110411_UNC1-RDR301647_00059_FC_64GKVAQAXX.8	7170084d3e804e0330818060377baeb8
Uterine Corpus Endometrial Carcinoma- TCGA, US	UCEC-US	28fd3732-f152-46c4-bedf-4c9ebf0f566a	UNCID_2215668.e62793b0-8fb2-4c91-9f64-c0eae21571a7.100916_UNC4-RDR3001561_00024_FC_62HW7AAXX_8.tar.gz	100916_UNC4-RDR3001561_00024_FC_62HW7AAXX.8	f74ac9e7cdd3421ce82ab72bfaf942a3
Uterine Corpus Endometrial Carcinoma- TCGA, US	UCEC-US	2dc86365-4c0f-4914-8759-b1e7092dd790	UNCID_2214967.c094698b-0de5-4f14-9b3e-7f2deedde428.101103_UNC4-RDR3001561_00045_FC_62JATAAXX_8.tar.gz	101103_UNC4-RDR3001561_00045_FC_62JATAAXX.8	276ed384f934bd2c704de814a02330de
Uterine Corpus Endometrial Carcinoma- TCGA, US	UCEC-US	41effb80-4dc0-4ef1-9926-42ee73b14c92	UNCID_2216424.bd558781-2e3b-4fb0-aeb8-a8cefbf3272d.100903_UNC3-RDR300156_00028_FC_62ELKAAXX_3.tar.gz	100903_UNC3-RDR300156_00028_FC_62ELKAAXX.3	106bd6f4915200fe094427d146414698
Uterine Corpus Endometrial Carcinoma- TCGA, US	UCEC-US	42c020aa-93fc-433f-bcae-9b0eeca7d49f	UNCID_2210457.b213f9e2-4253-41db-9a05-e91791f4ec7e.110406_UNC1-RDR301647_00058_FC_70EYTAAXX_6.tar.gz	110406_UNC1-RDR301647_00058_FC_70EYTAAXX.6	03454bcaa38407ed4c0ec103513c5122
Uterine Corpus Endometrial Carcinoma- TCGA, US	UCEC-US	492080a3-5f90-4f63-b474-c3596dbd4aed	UNCID_2364660.cbd18c2a-4544-4a90-904e-533c3f776f32.130909_UNC15-SN850_0327_BD2DT1ACXX_1_ACAGTG.tar.gz	130909_UNC15-SN850_0327_BD2DT1ACXX_ACAGTG_L001	dc6c6ed3d03c441fda1e4b86af2cc59f
Uterine Corpus Endometrial Carcinoma- TCGA, US	UCEC-US	4a03e408-ebdc-404e-acfd-08a3d1b1b62e	UNCID_2208080.de485b7d-cd88-4889-aff4-e290027f26bb.110624_UNC2-RDR300275_00073_FC70KA5AAXX_4.tar.gz	110624_UNC2-RDR300275_00073_FC70KA5AAXX.4	5c053dfdd572dc651fffaef990bb1bd1
Uterine Corpus Endometrial Carcinoma- TCGA, US	UCEC-US	500831f0-ab5f-4a7f-b2ce-02ffae25afc7	UNCID_2216446.520ac0a0-a49f-4990-8a49-dfe312361e30.100903_UNC3-RDR300156_00028_FC_62ELKAAXX_1.tar.gz	100903_UNC3-RDR300156_00028_FC_62ELKAAXX.1	7b6ff245491d1c1a3678340212c37cff
Uterine Corpus Endometrial Carcinoma- TCGA, US	UCEC-US	53aa9b59-66e4-433d-8405-87432424b560	UNCID_2206486.4f4a8bd9-c07f-4930-8600-349ab60a37a7.110921_UNC6-RDR300211_00125_FC_634F4AAXX_2.tar.gz	110921_UNC6-RDR300211_00125_FC_634F4AAXX.2	03ddb39d1efbf41175d613a85eec0d78
Uterine Corpus Endometrial Carcinoma- TCGA, US	UCEC-US	5632c242-5ad0-4d74-b59f-89662c12b724	UNCID_2216272.f9533750-9b2f-44a2-8b4e-941fe0c53acb.100903_UNC3-RDR300156_00028_FC_62ELKAAXX_8.tar.gz	100903_UNC3-RDR300156_00028_FC_62ELKAAXX.8	99aa9f1cc61152c9ddf58da4a679219f
Uterine Corpus Endometrial Carcinoma- TCGA, US	UCEC-US	59624b28-a3d4-40d5-b75a-cd0c4bc2d45f	UNCID_2206478.9cde3009-e59c-4a08-bd85-e3f5ab521d41.110921_UNC2-RDR300275_00086_FC634HAAAXX_2.tar.gz	110921_UNC2-RDR300275_00086_FC634HAAAXX.2	c6f18ab8fe2b14a89f0df08270eb7d95
Uterine Corpus Endometrial Carcinoma- TCGA, US	UCEC-US	6a87ed37-6e36-4078-9018-989b138428e6	UNCID_2207063.5fcefe73-6ed0-42f2-beda-3afc67aba867.110728_UNC6-RDR300211_00118_FC_70KA8AAXX_6.tar.gz	110728_UNC6-RDR300211_00118_FC_70KA8AAXX.6	670b9cd4480c15f40b297756e933ac9e
Uterine Corpus Endometrial Carcinoma- TCGA, US	UCEC-US	738e83f6-5fb9-4ef4-b46e-118438f22d24	UNCID_2214794.0b2aa3d5-f8cd-4047-91cf-295e6b4c8891.101124_UNC1-RDR301647_00032_FC_62HT2AAXX_5.tar.gz	101124_UNC1-RDR301647_00032_FC_62HT2AAXX.5	1dc3b2b079c9b456b9d5ba09107e0f81
Uterine Corpus Endometrial Carcinoma- TCGA, US	UCEC-US	7615cef8-9f41-49ac-8a67-e3ddd0fef72d	UNCID_2215160.2b483617-1fc6-4809-b15c-d48d687ca3b8.101011_UNC8-RDR3001640_00037_FC_62M6WAAXX_5.tar.gz	101011_UNC8-RDR3001640_00037_FC_62M6WAAXX.5	f995ff40edc5155c0867334d1e888047
Uterine Corpus Endometrial Carcinoma- TCGA, US	UCEC-US	775a7e2f-791b-4d8f-9af6-a9018b78b2a6	UNCID_2210404.2c5d86e0-2e3d-4259-97e9-023df54c8c56.110407_UNC3-RDR300156_00095_FC_64GDNAAXX_1.tar.gz	110407_UNC3-RDR300156_00095_FC_64GDNAAXX.1	41e7250fd2ce830ab93b358f9e15d3e1
Uterine Corpus Endometrial Carcinoma- TCGA, US	UCEC-US	77759ac1-2574-472f-93fd-cdddb0ec6a00	UNCID_2206471.543b9907-bf2a-4f64-b83f-13cc4289310b.110921_UNC2-RDR300275_00086_FC634HAAAXX_8.tar.gz	110921_UNC2-RDR300275_00086_FC634HAAAXX.8	c57dcb0fd38ae25e427590db7b15118a
Uterine Corpus Endometrial Carcinoma- TCGA, US	UCEC-US	7eec1989-1959-40fb-83a0-16dfd5ac3787	UNCID_2251247.1c908135-7fdf-4257-8b9e-92e6aa0850a6.110411_UNC3-RDR300156_00096_FC_70F1DAAXX_3.tar.gz	110411_UNC3-RDR300156_00096_FC_70F1DAAXX.3	902fcf4ed6531fec47e8ae96e1d6308a
Uterine Corpus Endometrial Carcinoma- TCGA, US	UCEC-US	8537c37f-39b7-4c1a-8cb7-a3cd6817b55b	UNCID_2211848.b280c179-336d-4638-9309-0f51426f8054.110303_UNC3-RDR300156_00077_FC_62J3HAAXX_2.tar.gz	110303_UNC3-RDR300156_00077_FC_62J3HAAXX.2	3ddfc863a9b3837172f5280c7856a237
Uterine Corpus Endometrial Carcinoma- TCGA, US	UCEC-US	88c30b9d-b302-4422-8df8-9c1a64d7181c	UNCID_2194835.4e6ddf28-1fb2-4527-b415-30c714ecde09.120307_UNC2-RDR300275_00118_FC_650V8AAXX_5.tar.gz	120307_UNC2-RDR300275_00118_FC_650V8AAXX.5	ba5d17f65b577fdd47088206dc4bfa2f
Uterine Corpus Endometrial Carcinoma- TCGA, US	UCEC-US	955fee25-8fa0-4871-90c6-6e4c16f421e4	UNCID_2207042.ac44efb2-7079-49a7-8bc6-285ae009ad89.110728_UNC6-RDR300211_00118_FC_70KA8AAXX_5.tar.gz	110728_UNC6-RDR300211_00118_FC_70KA8AAXX.5	ce694526f311386972a212874a10b839
Uterine Corpus Endometrial Carcinoma- TCGA, US	UCEC-US	9d926891-cfc1-4ecc-b6a0-1d98bb49f9e1	UNCID_2239961.96756b4d-0e43-404d-a819-dc6da126eef8.101124_UNC4-RDR3001561_00054_FC_62FKEAAXX_3.tar.gz	101124_UNC4-RDR3001561_00054_FC_62FKEAAXX.3	7222d8229cd3727a0039e9b27a4b57a4
Uterine Corpus Endometrial Carcinoma- TCGA, US	UCEC-US	a0be369d-8631-4658-bdf9-d0cb0a386228	UNCID_2214898.20b8dd9b-c6b1-4a16-aeeb-e5aa49e62247.101105_UNC5-RDR300700_00033_FC_62J7BAAXX_6.tar.gz	101105_UNC5-RDR300700_00033_FC_62J7BAAXX.6	b5ab4192ad896337d54177955a13862a
Uterine Corpus Endometrial Carcinoma- TCGA, US	UCEC-US	a288ca34-1390-4217-844d-568b70e1f763	UNCID_2214968.43abe272-41cb-4b54-b6f6-50a27c670e46.101103_UNC4-RDR3001561_00045_FC_62JATAAXX_7.tar.gz	101103_UNC4-RDR3001561_00045_FC_62JATAAXX.7	7fb46be45973deedd2817be3c3e6f114
Uterine Corpus Endometrial Carcinoma- TCGA, US	UCEC-US	aae1d6e5-d41d-4ce3-9def-35c37601cf61	UNCID_2207468.deeb2238-8ed6-4651-8b63-428c76914c94.110628_UNC2-RDR300275_00075_FC_70K9LAAXX_5.tar.gz	110628_UNC2-RDR300275_00075_FC_70K9LAAXX.5	ea960bec04aac177a39cbbe313032928
Uterine Corpus Endometrial Carcinoma- TCGA, US	UCEC-US	ae1cb1f0-8341-45fe-95e0-0a1af80c869c	UNCID_2194757.e54b7e44-82a3-4016-bc32-129799097b4c.120313_UNC6-RDR300211_00137_FC_650V5AAXX_6.tar.gz	120313_UNC6-RDR300211_00137_FC_650V5AAXX.6	601292e065fe43a08a2c36ac1391a395
Uterine Corpus Endometrial Carcinoma- TCGA, US	UCEC-US	af75668b-22d4-4660-9044-9197b07893db	UNCID_2207036.2fc92e79-f56f-46b9-b378-a242dd7642d6.110728_UNC2-RDR300275_00080_FC_63145AAXX_7.tar.gz	110728_UNC2-RDR300275_00080_FC_63145AAXX.7	7bf6b5ab64e028f5ecc1c82e3c12a197
Uterine Corpus Endometrial Carcinoma- TCGA, US	UCEC-US	b0f67163-9244-4a7f-860d-bcfd1292d665	UNCID_2214932.e563cfb5-6904-45c6-acbb-ac96bfb9770b.101105_UNC5-RDR300700_00033_FC_62J7BAAXX_1.tar.gz	101105_UNC5-RDR300700_00033_FC_62J7BAAXX.1	a39ff6331ab2ac65c5cd5e8dabd00676
Uterine Corpus Endometrial Carcinoma- TCGA, US	UCEC-US	b40097e1-9713-4466-a09f-1a2b5e7962d2	UNCID_2206502.fcb43e1a-3b34-4ff1-8d3e-849fbf901877.110921_UNC2-RDR300275_00086_FC634HAAAXX_5.tar.gz	110921_UNC2-RDR300275_00086_FC634HAAAXX.5	c636099839786617e2c8dacc480bf651
Uterine Corpus Endometrial Carcinoma- TCGA, US	UCEC-US	b7a94678-4f13-468e-ab4a-a702b8b05f67	UNCID_2210387.c0294497-87d4-481f-864a-e4fa9baab8c5.110407_UNC3-RDR300156_00095_FC_64GDNAAXX_5.tar.gz	110407_UNC3-RDR300156_00095_FC_64GDNAAXX.5	cea3e86b4c98c9ac161aebdd20d2b1a9
Uterine Corpus Endometrial Carcinoma- TCGA, US	UCEC-US	bfd4ba58-7a29-42fe-bbd2-6ebf90bd5347	UNCID_2214987.ca1e32b0-7daf-403e-a3b2-7cfd3948cedf.101103_UNC4-RDR3001561_00045_FC_62JATAAXX_6.tar.gz	101103_UNC4-RDR3001561_00045_FC_62JATAAXX.6	0b901e8cd4805e25b12ab7c2c4d49f94
Uterine Corpus Endometrial Carcinoma- TCGA, US	UCEC-US	c718dfe0-be49-411e-a4d7-c7cc3f063177	UNCID_2209573.484a9564-c6dd-4e54-a319-4d826f308d0c.110509_UNC6-RDR300211_00102_FC_634VYAAXX_4.tar.gz	110509_UNC6-RDR300211_00102_FC_634VYAAXX.4	694a82fe0720f4c28c61a9d6bb58c8a6
Uterine Corpus Endometrial Carcinoma- TCGA, US	UCEC-US	cdb5fc10-a798-48e4-b2e5-8a562bf30f63	UNCID_2207062.34294f7a-7f80-443c-854e-5fe22b4391e0.110728_UNC2-RDR300275_00080_FC_63145AAXX_2.tar.gz	110728_UNC2-RDR300275_00080_FC_63145AAXX.2	0ed5af609acfea2e56e5533efbd717f6
Uterine Corpus Endometrial Carcinoma- TCGA, US	UCEC-US	cf4a7b25-42a8-4e95-a1af-f9736e7a87e5	UNCID_2216443.2b64fee1-6e95-417d-b9b7-25bad9db4dc3.100903_UNC3-RDR300156_00028_FC_62ELKAAXX_2.tar.gz	100903_UNC3-RDR300156_00028_FC_62ELKAAXX.2	5844e8cf6e04ad47b89449835a846991
Uterine Corpus Endometrial Carcinoma- TCGA, US	UCEC-US	d3af5e60-871d-4838-9df4-0498c32fd5c0	UNCID_2216349.02528092-3a7a-4ddf-8801-e47a48fdeafe.100903_UNC3-RDR300156_00028_FC_62ELKAAXX_5.tar.gz	100903_UNC3-RDR300156_00028_FC_62ELKAAXX.5	dc55e814e3c415ec11a93f4dc38b45e8
Uterine Corpus Endometrial Carcinoma- TCGA, US	UCEC-US	dc6cfa31-4b89-4a16-b1a0-8600f7b1a79f	UNCID_2206483.7348f1f9-8bcf-41e2-bcb0-743823cac926.110921_UNC6-RDR300211_00125_FC_634F4AAXX_6.tar.gz	110921_UNC6-RDR300211_00125_FC_634F4AAXX.6	44bd96efd92f79497c552d866a61a5de
Uterine Corpus Endometrial Carcinoma- TCGA, US	UCEC-US	de11bbf7-23d0-4327-804f-0a6a31a7a225	UNCID_2206600.1857cddd-76d1-403b-a14e-f14d0781f68b.110928_UNC6-RDR300211_00126_FC_6348UAAXX_1.tar.gz	110928_UNC6-RDR300211_00126_FC_6348UAAXX.1	5620b159f177088cc61ddaf5916c5138
Uterine Corpus Endometrial Carcinoma- TCGA, US	UCEC-US	e29fbf8e-28e8-473d-9c98-5c0f039d96d8	UNCID_2215666.c60df680-5bd6-48cc-a112-985f73d9092c.100923_UNC4-RDR3001561_00026_FC_62HRKAAXX_1.tar.gz	100923_UNC4-RDR3001561_00026_FC_62HRKAAXX.1	798509f16c680e72f2c8ce67c5457604
Uterine Corpus Endometrial Carcinoma- TCGA, US	UCEC-US	e947887d-2f16-4a38-813d-4fd49af1d014	UNCID_2211907.5706f1b9-2c2c-4906-a9fb-64ba5a57d47e.110302_UNC1-RDR301647_00045_FC_62J5FAAXX_4.tar.gz	110302_UNC1-RDR301647_00045_FC_62J5FAAXX.4	bae3404659286a768f4e1127cda74424
Uterine Corpus Endometrial Carcinoma- TCGA, US	UCEC-US	e98a084a-8cf2-42dd-a4b7-40f3288261cb	UNCID_2215208.4575ca5e-968c-419d-9707-4e99d55dddb7.101011_UNC8-RDR3001640_00037_FC_62M6WAAXX_3.tar.gz	101011_UNC8-RDR3001640_00037_FC_62M6WAAXX.3	ccb8cd3aaa33e2ff64dffaf61843c21d
Uterine Corpus Endometrial Carcinoma- TCGA, US	UCEC-US	ee5ed9f0-8240-4b0b-b922-4dcef0a829bc	UNCID_2215118.a2d46b53-d9bd-4c19-9a0a-fecb48d3c06a.101014_UNC2-RDR300275_00039_FC_706C1AAXX_3.tar.gz	101014_UNC2-RDR300275_00039_FC_706C1AAXX.3	715c51d4768c5128e0e221ea8cba9363
Uterine Corpus Endometrial Carcinoma- TCGA, US	UCEC-US	f1d8a363-3071-4740-a20b-63f0729d07cd	UNCID_2210189.88e9cdc4-bcf1-49e9-8965-7dc6b3688585.110411_UNC1-RDR301647_00059_FC_64GKVAQAXX_2.tar.gz	110411_UNC1-RDR301647_00059_FC_64GKVAQAXX.2	fba2bb070d836409022ac811599c7fe6
Uterine Corpus Endometrial Carcinoma- TCGA, US	UCEC-US	f483b460-8be0-4e61-bfe2-afc041089da1	UNCID_2215035.e2aee7fd-1c60-471a-931d-878805f4a443.101103_UNC4-RDR3001561_00045_FC_62JATAAXX_1.tar.gz	101103_UNC4-RDR3001561_00045_FC_62JATAAXX.1	88c35fe3112a7692b51af9555b96c93f
Uterine Corpus Endometrial Carcinoma- TCGA, US	UCEC-US	f769d54e-8963-410b-b7da-09ebd42a3329	UNCID_2211384.8edc23c4-43f8-4dd3-8c40-257297393492.110216_UNC6-RDR300211_00060_FC_62J5DAAXX_3.tar.gz	110216_UNC6-RDR300211_00060_FC_62J5DAAXX.3	b36df0df92bd49ad99056dbd9e095d30
Uterine Corpus Endometrial Carcinoma- TCGA, US	UCEC-US	fcded466-28aa-4f92-bbcd-6f58c6053224	UNCID_2206504.71cdc7a1-4bbb-461c-ab98-34cad8c3a767.110921_UNC2-RDR300275_00086_FC634HAAAXX_3.tar.gz	110921_UNC2-RDR300275_00086_FC634HAAAXX.3	4802ac26842d3eb130de99a120056687
